# Supplementary material for: Triclinic modification of tetra­kis­(triethyl­ammonium) dihydrogeno­deca­vanadate(V)
Source: Acta Crystallogr Sect E Struct Rep Online. 2011 May 28;67(Pt 6):m811–2. doi: 10.1107/S1600536811019696 (PMC3120463; doi:10.1107/S1600536811019696)
Supplement: Supplementary file 2 [file e-67-0m811-Isup2.hkl]

# 
# h,k,l, Fc-squared, Fo-squared, sigma(Fo-squared) and status flag 
# 
data_I
_shelx_title '  P-1' 
_shelx_refln_list_code          4 
_shelx_F_calc_maximum      804.90 
_exptl_crystal_F_000      2768.00 
_reflns_d_resolution_high  0.7696 
 
loop_ 
 _symmetry_equiv_pos_as_xyz 
 'x, y, z' 
 '-x, -y, -z' 
 
_cell_length_a    13.1735 
_cell_length_b    20.0061 
_cell_length_c    20.2427 
_cell_angle_alpha  62.669 
_cell_angle_beta   86.263 
_cell_angle_gamma  76.979 
 
_shelx_F_squared_multiplier     1.000 
 
loop_ 
 _refln_index_h 
 _refln_index_k 
 _refln_index_l 
 _refln_F_squared_calc 
 _refln_F_squared_meas 
 _refln_F_squared_sigma 
 _refln_observed_status 
   2   0   0    41756.49    43484.82    474.09 o 
   3   0   0     7110.38     6322.23    223.21 o 
   4   0   0     1174.42      879.49     78.26 o 
   5   0   0      139.28      208.50     43.92 o 
   6   0   0     7206.16     7856.79    283.44 o 
   7   0   0    15572.51    17410.72    483.01 o 
   8   0   0    20343.24    21107.95    482.58 o 
   9   0   0      133.91      113.19     42.92 o 
  10   0   0     3664.57     3695.37    261.98 o 
  11   0   0      358.71      507.69    129.83 o 
  12   0   0      242.94      347.51    139.20 o 
  13   0   0      160.08       50.06    123.20 o 
  14   0   0      878.09      970.49    323.67 o 
  15   0   0      493.08      474.10    249.02 o 
  16   0   0      310.48      218.93    147.37 o 
 -16   1   0        7.63      128.22    170.02 o 
 -15   1   0     1644.23     2074.42    497.91 o 
 -14   1   0      132.76      141.57     99.51 o 
 -13   1   0       35.46       79.48     97.37 o 
 -12   1   0       14.38      575.36    218.63 o 
 -11   1   0      657.35      740.45    176.11 o 
 -10   1   0       42.57        9.60     42.75 o 
  -9   1   0    15671.18    16558.83    552.60 o 
  -8   1   0      588.40      529.06    107.48 o 
  -7   1   0    54637.18    54847.36    877.35 o 
  -6   1   0      992.48      739.60     77.42 o 
  -5   1   0       34.34        6.58     19.31 o 
  -4   1   0       73.24       18.42     22.19 o 
  -3   1   0     1363.77     1304.26     76.83 o 
  -2   1   0      141.04       96.24     27.40 o 
   2   1   0      343.17      455.26     47.40 o 
   3   1   0     6507.65     7344.55    231.79 o 
   4   1   0     5371.15     6401.86    202.48 o 
   5   1   0    86286.64    82891.79   1081.90 o 
   6   1   0    12106.62    13007.00    360.18 o 
   7   1   0     3905.55     3488.60    411.78 o 
   8   1   0     5910.56     5658.28    277.88 o 
   9   1   0      590.86      547.28    119.20 o 
  10   1   0      618.61      738.16    114.53 o 
  11   1   0     7020.76     7411.85    505.33 o 
  12   1   0      465.36      673.38    154.73 o 
  13   1   0    19156.74    21151.19    946.02 o 
  14   1   0       13.79       20.26    165.42 o 
  15   1   0     1725.50     2497.92    360.61 o 
  16   1   0      123.17       47.86    138.18 o 
 -16   2   0      833.21      389.62    210.89 o 
 -15   2   0      248.43      195.63    134.56 o 
 -14   2   0     4402.18     4327.34    709.91 o 
 -13   2   0      597.41     1174.58    375.85 o 
 -12   2   0      178.37      133.03    113.85 o 
 -11   2   0       11.89      120.73    210.58 o 
 -10   2   0      255.08      417.17    115.53 o 
  -9   2   0      553.95      413.22    180.92 o 
  -8   2   0       85.38       32.47    114.26 o 
  -7   2   0     1080.69     1086.03    190.89 o 
  -6   2   0       69.44        1.81     23.22 o 
  -5   2   0     1395.37     1421.45    102.76 o 
  -4   2   0     1091.23     1301.23     90.16 o 
  -3   2   0    12187.97    11728.99    235.97 o 
  -2   2   0     2842.61     3004.94    126.60 o 
  -1   2   0     1279.14     1352.75     58.23 o 
   0   2   0    65974.22    67614.30    753.87 o 
   1   2   0      339.95      215.66     38.90 o 
   2   2   0      436.53      971.89     76.30 o 
   3   2   0     1806.10     2081.81    103.52 o 
   4   2   0   171214.69   172587.70   2199.89 o 
   5   2   0     4263.37     4119.22    182.32 o 
   6   2   0   551037.38   557477.13   3912.53 o 
   7   2   0     8814.05     8692.88    403.49 o 
   8   2   0     2638.56     2453.47    211.25 o 
   9   2   0      775.17      862.38    141.34 o 
  10   2   0      351.08      218.70     64.35 o 
  11   2   0     3251.76     3565.23    462.23 o 
  12   2   0    59478.75    63548.62   1536.57 o 
  13   2   0     2415.25     2824.88    335.66 o 
  14   2   0    22379.68    23789.01   1239.85 o 
  15   2   0      293.35      222.88     93.80 o 
  16   2   0      960.27      855.36    228.42 o 
 -16   3   0     3517.75     3833.11    663.52 o 
 -15   3   0     3604.69     3088.16    419.26 o 
 -14   3   0     3649.73     3589.06    539.31 o 
 -13   3   0     1276.72     1213.45    369.90 o 
 -12   3   0      175.12      261.27    134.80 o 
 -11   3   0      178.67      196.20    153.96 o 
 -10   3   0      530.67      536.41    152.33 o 
  -9   3   0     7840.53     8475.04    487.42 o 
  -8   3   0      494.11      387.13    222.24 o 
  -7   3   0    14017.35    15319.64    472.73 o 
  -6   3   0      211.06      197.30     44.95 o 
  -5   3   0     2361.79     2061.66    127.22 o 
  -4   3   0     1330.11     1521.09     98.90 o 
  -3   3   0     4518.25     4385.64    172.77 o 
  -2   3   0     1006.91     1207.70     76.95 o 
  -1   3   0     3543.71     3560.38    129.66 o 
   0   3   0      239.93      211.00     54.73 o 
   1   3   0     9548.80     9184.60    317.16 o 
   2   3   0     4391.52     4580.48    127.91 o 
   3   3   0     6569.92     7311.57    162.81 o 
   4   3   0      262.30      209.12     38.06 o 
   5   3   0    83317.02    80386.44    688.90 o 
   6   3   0     2642.24     2788.10    168.21 o 
   7   3   0    60900.75    64505.63   1729.15 o 
   8   3   0        2.78      -22.68     27.34 o 
   9   3   0     7899.84     7756.13    433.47 o 
  10   3   0      126.75      136.62     62.75 o 
  11   3   0      764.65      401.70    169.07 o 
  12   3   0     5941.82     6233.74    638.48 o 
  13   3   0    45144.63    46374.71   1375.91 o 
  14   3   0     1955.92     2022.95    391.36 o 
  15   3   0      592.10      471.07    173.61 o 
  16   3   0       87.97      -37.19     89.39 o 
  17   3   0     8277.84     8545.90    967.91 o 
 -15   4   0     1610.27     2000.28    341.63 o 
 -14   4   0     6774.24     7041.68    620.19 o 
 -13   4   0      140.88      150.96    115.47 o 
 -12   4   0     2518.37     2428.93    334.92 o 
 -11   4   0     4450.75     4187.49    611.17 o 
 -10   4   0      554.94      510.49    199.34 o 
  -9   4   0      296.12      379.02    118.84 o 
  -8   4   0      388.67      357.45    102.87 o 
  -7   4   0     1226.64     1071.71    127.64 o 
  -6   4   0      426.03       34.27    142.08 o 
  -5   4   0     4069.67     3963.44    181.82 o 
  -4   4   0     1354.76     2534.04    294.04 o 
  -3   4   0     1040.82     1066.77     85.78 o 
  -2   4   0      828.55      657.06    102.24 o 
  -1   4   0      902.20     1163.10     59.98 o 
   0   4   0     2203.07     1838.05    174.49 o 
   1   4   0     3132.14     3195.39    216.85 o 
   2   4   0     3976.45     3543.89    120.90 o 
   3   4   0        0.40        8.83     12.93 o 
   4   4   0      207.59     1086.52    121.64 o 
   5   4   0      587.50      594.42     80.74 o 
   6   4   0    36989.38    36395.74    514.43 o 
   7   4   0       36.82        5.37     24.56 o 
   8   4   0    54101.87    52941.22    833.44 o 
   9   4   0     3340.77     3798.63    237.76 o 
  10   4   0     9810.47     9717.65    392.79 o 
  11   4   0     4664.46     4864.10    500.70 o 
  12   4   0     1115.17     1333.22    315.48 o 
  13   4   0     3963.84     4547.37    594.60 o 
  14   4   0       64.45      102.87    211.79 o 
  15   4   0      788.16      800.16    203.66 o 
  16   4   0     6289.59     7442.79    635.64 o 
  17   4   0      340.73      393.12    218.71 o 
 -15   5   0       91.09      132.32     71.52 o 
 -14   5   0        4.13      145.10    149.33 o 
 -13   5   0    10166.97    10301.03    733.30 o 
 -12   5   0     6293.94     6312.23    547.99 o 
 -11   5   0    19224.44    19933.89   1946.77 o 
 -10   5   0     5262.21     5299.28    462.59 o 
  -9   5   0     2247.27     2311.63    225.92 o 
  -8   5   0     7144.69     7213.16    316.12 o 
  -7   5   0       11.40        5.24     39.54 o 
  -6   5   0     1053.00     1364.72    123.51 o 
  -5   5   0    14170.43    12652.30    377.60 o 
  -4   5   0     1961.90     2133.19    140.63 o 
  -3   5   0     1963.36     1901.62    118.16 o 
  -2   5   0      230.04      157.53     34.46 o 
  -1   5   0    40567.43    43717.28    403.92 o 
   0   5   0       69.21      110.75     53.00 o 
   1   5   0    31568.85    33190.79    560.07 o 
   2   5   0     2578.52     2737.04    113.55 o 
   3   5   0      707.11      715.63     64.05 o 
   4   5   0      841.70      787.73     65.23 o 
   5   5   0       34.91       45.05     23.60 o 
   6   5   0       25.29       11.49     17.33 o 
   7   5   0    16652.85    16126.92    429.71 o 
   8   5   0       48.68        7.08     39.21 o 
   9   5   0        0.07      -25.36     27.78 o 
  10   5   0      801.59      880.04    117.31 o 
  11   5   0     4805.87     4729.36    357.99 o 
  12   5   0      725.14      581.07    194.64 o 
  13   5   0       86.23     -100.09    164.35 o 
  14   5   0      741.07      462.06    182.05 o 
  15   5   0      907.81      699.91    173.82 o 
  16   5   0      484.80      463.86    166.81 o 
  17   5   0    13784.68    11031.60   1092.02 o 
 -15   6   0      228.61      192.08    143.27 o 
 -14   6   0      286.42      199.23     83.68 o 
 -13   6   0      914.49      771.37    228.54 o 
 -12   6   0    25413.85    27755.36   2026.75 o 
 -11   6   0     8249.70     8987.10    661.92 o 
 -10   6   0     2216.30     2535.90    324.10 o 
  -9   6   0     2958.16     2980.39    336.99 o 
  -8   6   0      554.51      530.83     86.38 o 
  -7   6   0     3310.43     3214.94    211.07 o 
  -6   6   0     1657.84     2012.23    181.94 o 
  -5   6   0      276.47      229.72     70.61 o 
  -4   6   0     6179.60     6158.88    242.01 o 
  -3   6   0      203.57      138.79     38.19 o 
  -2   6   0     7597.38     6593.03    210.20 o 
  -1   6   0     1845.43     1994.80     83.45 o 
   0   6   0    24298.35    24816.32    810.19 o 
   1   6   0     1514.12     1628.63    137.01 o 
   2   6   0      227.60      182.97     31.55 o 
   3   6   0     2716.44     2571.16    125.64 o 
   4   6   0     2915.56     2986.66    145.86 o 
   5   6   0       86.44       56.58     17.33 o 
   6   6   0       57.91       73.44     26.94 o 
   7   6   0        6.41       13.17     29.30 o 
   8   6   0      847.82      989.05    114.35 o 
   9   6   0     3267.01     3106.09    216.75 o 
  10   6   0      302.85      392.17    101.49 o 
  11   6   0      950.18      969.57    167.30 o 
  12   6   0       19.37       13.90     67.97 o 
  13   6   0     1335.38     1881.89    376.29 o 
  14   6   0     2995.83     3013.55    500.49 o 
  15   6   0      302.10      260.85    148.00 o 
  16   6   0      246.46      335.20    154.66 o 
  17   6   0     1458.44     1471.32    384.50 o 
 -14   7   0      941.92     1036.25    610.40 o 
 -13   7   0        7.57       -6.66    410.39 o 
 -12   7   0      651.46      946.68    227.12 o 
 -11   7   0      225.10      160.88    170.61 o 
 -10   7   0        2.00        5.00     67.00 o 
  -9   7   0      284.94       20.52    139.94 o 
  -8   7   0      270.19      194.54     73.06 o 
  -7   7   0    25414.65    24088.10    579.08 o 
  -6   7   0    20911.13    21232.04    525.82 o 
  -5   7   0     2593.02     2894.44    241.88 o 
  -4   7   0     5036.80     4862.67    353.90 o 
  -3   7   0      868.57      774.23     85.51 o 
  -2   7   0        0.86       12.30     16.62 o 
  -1   7   0     5711.20     7025.22    183.68 o 
   0   7   0     6956.79     7934.00    347.19 o 
   1   7   0   148671.83   146395.64   3360.78 o 
   2   7   0      136.07      104.21     18.76 o 
   3   7   0      306.99      292.42     44.88 o 
   4   7   0     5422.64     5623.10    209.07 o 
   5   7   0     4647.41     5074.09    187.44 o 
   6   7   0      404.96      425.23     59.57 o 
   7   7   0      500.68      507.07     79.95 o 
   8   7   0      495.54      392.63     68.82 o 
   9   7   0     8400.00     7652.17    342.83 o 
  10   7   0      100.96       42.20     50.16 o 
  11   7   0     2025.88     1762.72    217.71 o 
  12   7   0        3.86      -51.57     69.10 o 
  13   7   0     5308.21     4853.28    611.40 o 
  14   7   0      120.98      232.51    163.53 o 
  15   7   0     1009.95      893.01    280.81 o 
  16   7   0      264.24      428.24    193.48 o 
  17   7   0       26.41       -0.78    122.72 o 
 -14   8   0     2100.46     1602.13    444.85 o 
 -13   8   0     1259.77     1364.04    287.37 o 
 -12   8   0     4628.11     4562.15    507.60 o 
 -11   8   0     1042.25      875.55    195.17 o 
 -10   8   0     2860.24     3329.19    392.17 o 
  -9   8   0      157.23      192.34     95.74 o 
  -8   8   0     1146.57     1060.90    184.92 o 
  -7   8   0     9234.59     9263.61    369.19 o 
  -6   8   0    55269.92    55753.13   1073.64 o 
  -5   8   0     7645.45     7493.24    490.32 o 
  -4   8   0      154.90      199.32     76.85 o 
  -3   8   0        5.85       23.03     33.00 o 
  -2   8   0     3265.44     3791.23    147.17 o 
  -1   8   0     2021.74     2201.57     88.32 o 
   0   8   0   245347.44   255472.28   2103.09 o 
   1   8   0      422.36      463.74     86.90 o 
   2   8   0    22274.54    19929.95    420.88 o 
   3   8   0     1166.15     1456.89    101.59 o 
   4   8   0      736.27      756.70     79.65 o 
   5   8   0     4369.00     4707.38    209.86 o 
   6   8   0      874.60      710.09     75.59 o 
   7   8   0      849.26      763.69    104.89 o 
   8   8   0       23.36      -32.50     58.42 o 
   9   8   0      980.28      719.52    102.67 o 
  10   8   0      516.49      658.95    131.04 o 
  11   8   0      367.11      410.81     98.85 o 
  12   8   0      393.65      520.94    130.77 o 
  13   8   0      265.92      293.05    131.28 o 
  14   8   0      294.67      312.20    185.97 o 
  15   8   0      852.86     1389.61    359.50 o 
  16   8   0     1190.36     1201.68    355.86 o 
 -13   9   0      381.01      502.32    197.53 o 
 -12   9   0      282.08      265.66    120.14 o 
 -11   9   0     2973.21     3355.30    424.89 o 
 -10   9   0      473.03      759.09    177.34 o 
  -9   9   0    17536.57    17248.40   1141.54 o 
  -8   9   0     6187.06     6295.38    519.43 o 
  -7   9   0        8.93       31.43     43.32 o 
  -6   9   0     6486.72     6526.63    398.46 o 
  -5   9   0     6764.67     6757.58    379.10 o 
  -4   9   0      750.56      779.72    144.02 o 
  -3   9   0      651.40      822.27    129.10 o 
  -2   9   0     3592.13     3901.03    552.10 o 
  -1   9   0      149.54      231.23     35.22 o 
   0   9   0     7432.37     1905.47   3801.53 o 
   1   9   0   101858.25   103363.31   8997.28 o 
   2   9   0     1875.24     2294.65    157.37 o 
   3   9   0     1374.74     1415.21    104.10 o 
   4   9   0      316.34      336.56     56.25 o 
   5   9   0     9463.34     8172.40    286.29 o 
   6   9   0     1240.87     1037.39     96.40 o 
   7   9   0    97168.15    97994.23   2205.91 o 
   8   9   0     1200.53     1486.66    145.66 o 
   9   9   0      265.86      221.04     62.06 o 
  10   9   0      746.85      683.01    134.49 o 
  11   9   0      240.62      183.34     67.07 o 
  12   9   0        8.07      -23.45     68.08 o 
  13   9   0     4676.60     5455.69    647.10 o 
  14   9   0      628.74      693.78    223.15 o 
  15   9   0     3444.28     4267.73    628.13 o 
  16   9   0      118.84       75.25    127.45 o 
 -13  10   0      338.39      580.87    269.98 o 
 -12  10   0        6.30      -27.18     90.84 o 
 -11  10   0       76.17      -40.97    122.40 o 
 -10  10   0      358.55      294.72    140.38 o 
  -9  10   0     5867.12     7338.87    819.72 o 
  -8  10   0    33079.05    29835.78   1817.60 o 
  -7  10   0     1985.41     2317.61    258.13 o 
  -6  10   0     5085.66     4777.91    470.64 o 
  -5  10   0      907.21      659.42    119.00 o 
  -4  10   0     2103.12     2038.80    194.13 o 
  -3  10   0      441.31      763.80    121.88 o 
  -2  10   0    12074.13    11561.54    426.32 o 
  -1  10   0       29.23       26.10     66.17 o 
   0  10   0      534.42      758.40    198.91 o 
   1  10   0     1465.97     1803.47    193.36 o 
   2  10   0       67.53       21.19     16.24 o 
   3  10   0      691.92      404.98    285.95 o 
   4  10   0      105.55      131.96     54.84 o 
   5  10   0      475.39      215.47    198.62 o 
   6  10   0   146298.73   139557.61   3936.63 o 
   7  10   0     1928.38     1893.89    162.20 o 
   8  10   0    19343.54    17473.13    514.68 o 
   9  10   0      100.56      198.10     70.19 o 
  10  10   0      538.86      704.43    140.41 o 
  11  10   0       42.02      411.33    650.11 o 
  12  10   0      192.68      158.52     91.28 o 
  13  10   0      214.25      325.71    151.43 o 
  14  10   0     2776.82     3194.45    531.90 o 
  15  10   0       74.88      189.23    136.03 o 
  16  10   0        6.03      456.39    236.14 o 
 -12  11   0       51.51        8.57    167.42 o 
 -11  11   0       20.99      187.02    124.06 o 
 -10  11   0      370.33      179.41    175.14 o 
  -9  11   0      404.52      372.65    182.54 o 
  -8  11   0     3535.16     3318.33    334.08 o 
  -7  11   0     4782.83     3827.45    336.02 o 
  -6  11   0      329.00      445.85    121.57 o 
  -5  11   0     4834.77     4580.68    318.77 o 
  -4  11   0     4812.89     4949.86    300.69 o 
  -3  11   0    56476.01    55163.75    886.07 o 
  -2  11   0      213.93      286.78     56.01 o 
  -1  11   0    17464.90    17971.19    999.08 o 
   0  11   0      603.19      639.36    175.24 o 
   1  11   0     2945.99     3159.10    390.65 o 
   2  11   0      177.89      243.17    106.55 o 
   3  11   0      612.42      626.96     69.48 o 
   4  11   0       74.55      123.52     33.27 o 
   5  11   0       35.48      103.41     35.79 o 
   6  11   0     1074.90     1023.19    130.85 o 
   7  11   0    79533.66    75345.95   2140.96 o 
   8  11   0        0.43       44.70     27.00 o 
   9  11   0      276.47      196.29     55.84 o 
  10  11   0       58.16       43.86     45.34 o 
  11  11   0     6797.94     6821.09    495.62 o 
  12  11   0     1377.66     1927.85    397.97 o 
  13  11   0       20.53      -97.39    137.31 o 
  14  11   0      998.17      980.61    295.49 o 
  15  11   0      513.31      328.85    180.20 o 
  16  11   0       47.14       58.88    112.20 o 
 -11  12   0     2793.92     3360.38    637.40 o 
 -10  12   0      101.82       16.18    135.91 o 
  -9  12   0        1.51       78.50    148.76 o 
  -8  12   0      215.92      303.51    160.99 o 
  -7  12   0      280.07      238.35    114.92 o 
  -6  12   0      650.43      589.99    124.43 o 
  -5  12   0        1.61       32.18     33.70 o 
  -4  12   0     8906.77     8859.02    405.21 o 
  -3  12   0      314.43      231.50     68.51 o 
  -2  12   0    77339.62    77265.23    829.98 o 
  -1  12   0       58.89      190.06     75.01 o 
   0  12   0     1502.26     1947.25    243.65 o 
   1  12   0      198.12      316.74    126.18 o 
   2  12   0      139.64      269.61    128.30 o 
   3  12   0      186.40       85.29     31.66 o 
   4  12   0     1656.88     1637.29    145.35 o 
   5  12   0        1.25        6.62     66.77 o 
   6  12   0     1990.92     1850.40    184.51 o 
   7  12   0      184.15       67.04     40.40 o 
   8  12   0      537.76      526.30     91.87 o 
   9  12   0       34.13       -0.84     44.30 o 
  10  12   0        5.49       73.28     91.43 o 
  11  12   0     2812.90     2916.55    401.19 o 
  12  12   0    12018.47    13810.91   1052.04 o 
  13  12   0     1398.30     1936.59    408.93 o 
  14  12   0      184.26        4.58    123.36 o 
  15  12   0       35.96       56.79     81.40 o 
  16  12   0      872.71      942.49    351.39 o 
 -11  13   0     2852.91     2695.84    570.11 o 
 -10  13   0     1868.51     1898.22    469.51 o 
  -9  13   0     1426.88     1063.86    320.94 o 
  -8  13   0      818.88      703.88    274.21 o 
  -7  13   0      638.20      238.53    148.94 o 
  -6  13   0     1047.54     1075.38    169.43 o 
  -5  13   0     1831.23     1689.79    193.25 o 
  -4  13   0      599.30      614.83    107.82 o 
  -3  13   0     6483.19     7096.63    396.59 o 
  -2  13   0     2485.31     2697.08    420.80 o 
  -1  13   0       14.59      -43.54     80.94 o 
   0  13   0      235.41      104.70     76.09 o 
   1  13   0       29.97       62.58     57.89 o 
   2  13   0      312.89      426.61    108.04 o 
   3  13   0    38740.85    37609.21    513.36 o 
   4  13   0       67.53      114.03     79.21 o 
   5  13   0     3068.94     3077.28    216.01 o 
   6  13   0        2.02      -36.34     31.97 o 
   7  13   0       54.55      106.29     42.02 o 
   8  13   0      445.86      363.48     78.12 o 
   9  13   0     5615.70     5203.52    263.91 o 
  10  13   0     1527.32     1592.53    311.48 o 
  11  13   0      389.31      542.99    233.56 o 
  12  13   0      517.29      656.45    229.76 o 
  13  13   0     1257.18     1245.08    342.66 o 
  14  13   0      326.74      388.82    216.98 o 
  15  13   0      667.06      891.55    318.30 o 
 -10  14   0        4.92       88.15    120.88 o 
  -9  14   0      903.03      867.66    300.41 o 
  -8  14   0      544.87      722.32    280.73 o 
  -7  14   0      408.32      455.32    237.23 o 
  -6  14   0        6.34      163.89    228.82 o 
  -5  14   0      678.05      934.95    291.16 o 
  -4  14   0     2238.74     2132.12    406.53 o 
  -3  14   0        5.45        9.79     25.59 o 
  -2  14   0      747.20      494.87    175.74 o 
  -1  14   0       79.13      -22.11     84.54 o 
   0  14   0     1465.76     1389.49    295.25 o 
   1  14   0        0.81      143.77    116.03 o 
   2  14   0    18624.04    17895.52    804.55 o 
   3  14   0       20.90       29.42     44.75 o 
   4  14   0     8374.95     7978.06    363.23 o 
   5  14   0      273.39      228.88     54.09 o 
   6  14   0      587.63      552.20     86.45 o 
   7  14   0        3.09       -0.08     23.01 o 
   8  14   0     1231.88     1189.89    172.52 o 
   9  14   0      392.87      197.47     86.24 o 
  10  14   0    23694.96    25432.11   1405.33 o 
  11  14   0      283.19      315.50    157.46 o 
  12  14   0     1434.73     2603.79    484.54 o 
  13  14   0      209.05      317.26    167.68 o 
  14  14   0      579.57      326.39    208.25 o 
  15  14   0       18.86     -324.54    216.36 o 
  -9  15   0      684.99      615.82    291.75 o 
  -8  15   0       47.51      -68.22     89.50 o 
  -7  15   0     2791.58     2996.25    562.87 o 
  -6  15   0      913.91      668.70    232.42 o 
  -5  15   0      502.24      493.77    212.00 o 
  -4  15   0     2454.86     2392.06    459.18 o 
  -3  15   0     1619.08     2060.32    401.61 o 
  -2  15   0       91.42       23.28     59.50 o 
  -1  15   0      129.41        1.50    100.95 o 
   0  15   0       12.97       17.54     65.04 o 
   1  15   0     5629.33     5691.57    606.25 o 
   2  15   0     3818.64     3629.60    470.80 o 
   3  15   0     8598.99     9869.50    764.26 o 
   4  15   0       61.13       70.31     18.66 o 
   5  15   0     4651.53     4531.71    252.55 o 
   6  15   0        7.10       48.04     39.37 o 
   7  15   0      275.93      221.30     57.20 o 
   8  15   0       34.14      -78.31     52.21 o 
   9  15   0     1094.57     1157.16    165.60 o 
  10  15   0      417.81      638.73    157.05 o 
  11  15   0      365.57      312.23    149.67 o 
  12  15   0       18.05       13.12     99.76 o 
  13  15   0      110.42       61.43     63.69 o 
  14  15   0      694.88      845.89    299.95 o 
  15  15   0     7590.92     6941.07    865.50 o 
  -8  16   0     4825.25     5054.27    762.06 o 
  -7  16   0      284.10       93.16     84.23 o 
  -6  16   0       53.88      172.39    163.61 o 
  -5  16   0      636.51      553.63    234.22 o 
  -4  16   0     3216.91     3918.80    597.76 o 
  -3  16   0      258.02      532.42    211.63 o 
  -2  16   0       44.67      -77.15    118.40 o 
  -1  16   0      787.76     1230.99    306.42 o 
   0  16   0      812.94     1288.87    292.60 o 
   1  16   0      194.44       74.87     79.26 o 
   2  16   0      263.55      159.44    104.64 o 
   3  16   0      208.96      359.49    141.03 o 
   4  16   0     5789.64     5475.19    584.62 o 
   5  16   0      137.74      100.95     30.90 o 
   6  16   0      521.18      517.83     95.57 o 
   7  16   0      107.43       28.76    146.89 o 
   8  16   0     1667.07     1537.23    162.73 o 
   9  16   0      265.74      318.27    143.02 o 
  10  16   0      730.81     1016.22    188.77 o 
  11  16   0      321.59      360.80    148.47 o 
  12  16   0     2333.72     2673.89    505.93 o 
  13  16   0      345.81      401.25    236.15 o 
  14  16   0     4557.81     4183.12    669.61 o 
  -7  17   0     5616.05     5425.24    790.24 o 
  -6  17   0     2394.22     3092.45    583.28 o 
  -5  17   0     5622.22     6717.49    826.86 o 
  -4  17   0       18.88        0.00     87.51 o 
  -3  17   0      121.12      549.83    219.09 o 
  -2  17   0       17.41      -93.83    128.11 o 
  -1  17   0     4256.14     4708.30    622.88 o 
   0  17   0      579.90      648.21    238.86 o 
   1  17   0      482.41      762.91    240.38 o 
   2  17   0       84.43       50.34     66.04 o 
   3  17   0      129.60      -46.77     66.00 o 
   4  17   0       98.46     -155.25    107.10 o 
   5  17   0     1434.58     1087.58    274.21 o 
   6  17   0        2.49      -13.81     51.79 o 
   7  17   0     2635.18     2843.92    427.11 o 
   8  17   0      605.39      453.80    123.74 o 
   9  17   0     4342.52     4569.82    413.48 o 
  10  17   0        0.60      -90.53     75.46 o 
  11  17   0      911.30     1299.00    367.42 o 
  12  17   0        4.10     -177.49    121.71 o 
  13  17   0       14.94      401.68    251.66 o 
  -6  18   0     1749.92     1013.62    354.28 o 
  -5  18   0     1703.37     1659.44    427.54 o 
  -4  18   0     5100.31     5979.44    792.16 o 
  -3  18   0      104.64      187.77    132.47 o 
  -2  18   0    25706.29    26558.86   1577.22 o 
  -1  18   0      162.50      198.00    135.42 o 
   0  18   0     2638.87     3105.09    511.70 o 
   1  18   0       13.66      -62.96     81.38 o 
   2  18   0     2031.54     2503.40    447.45 o 
   3  18   0      223.11      242.58    130.79 o 
   4  18   0     1208.28     1010.48    288.70 o 
   5  18   0        4.79      -12.70     79.03 o 
   6  18   0     1331.33     1732.37    349.41 o 
   7  18   0        1.04       69.80    106.92 o 
   8  18   0       23.19       -5.28     45.48 o 
   9  18   0       25.79       73.35     86.86 o 
  10  18   0     1114.50     1028.38    236.26 o 
  11  18   0       20.05      182.20    144.01 o 
  12  18   0      277.54      467.17    250.37 o 
  -5  19   0     1046.93     1023.36    333.80 o 
  -4  19   0       78.75      107.90    128.33 o 
  -3  19   0    12484.92    14507.05   1236.71 o 
  -2  19   0      416.14      451.07    249.83 o 
  -1  19   0    41366.14    44659.46   2064.37 o 
   0  19   0      223.85      491.31    229.18 o 
   1  19   0     5036.84     6239.92    739.59 o 
   2  19   0        6.14       75.40    125.47 o 
   3  19   0      389.05      277.18    138.61 o 
   4  19   0      171.38       35.91     63.46 o 
   5  19   0       48.65       75.01     88.71 o 
   6  19   0       15.99      -44.95     67.37 o 
   7  19   0     1291.37     1674.72    357.68 o 
   8  19   0      169.83      285.08    166.30 o 
   9  19   0      717.45      583.48    168.90 o 
  10  19   0       69.49       75.86     34.47 o 
  11  19   0     1321.32     1127.68    363.46 o 
  -4  20   0        4.61     -134.58    135.49 o 
  -3  20   0     1335.74     1268.06    353.35 o 
  -2  20   0    22300.08    22481.00   1549.74 o 
  -1  20   0      421.28      938.81    317.97 o 
   0  20   0    10147.15    10759.63   1026.94 o 
   1  20   0      341.22      505.06    239.16 o 
   2  20   0      996.51     1478.52    366.30 o 
   3  20   0      112.93      362.73    182.33 o 
   4  20   0    13896.24    13587.26   1075.01 o 
   5  20   0     1047.67      844.30    258.65 o 
   6  20   0      825.85     1316.88    319.75 o 
   7  20   0        6.60      -11.23    100.10 o 
   8  20   0       20.74        1.11     68.47 o 
   9  20   0      201.74      284.40    127.58 o 
  10  20   0     7236.79     6464.59    898.47 o 
  -2  21   0     1814.89     1914.77    457.90 o 
  -1  21   0      599.06      375.89    215.79 o 
   0  21   0       89.65      288.04    177.64 o 
   1  21   0      403.77      144.20    107.73 o 
   2  21   0       98.54       70.67     48.12 o 
   3  21   0    40404.58    42981.81   1994.88 o 
   4  21   0      393.86      501.72    229.90 o 
   5  21   0    25544.77    26144.08   1517.81 o 
   6  21   0      320.76      270.25    159.99 o 
   7  21   0      594.49      951.79    298.62 o 
   8  21   0        0.03       54.34     61.84 o 
   9  21   0      854.35      482.32    196.34 o 
  -1  22   0       71.58      198.93     62.93 o 
   0  22   0       86.99      100.94    115.05 o 
   1  22   0       15.40      231.01    161.50 o 
   2  22   0     1892.48     1707.87    431.26 o 
   3  22   0       28.27      108.15    144.37 o 
   4  22   0    29678.66    29018.84   1677.71 o 
   5  22   0       16.25     -134.19    120.73 o 
   6  22   0     2753.92     2665.18    497.36 o 
   7  22   0        3.25       22.43     69.15 o 
   8  22   0      522.04      164.19    125.61 o 
   3  23   0     1212.92     1406.57    384.20 o 
   4  23   0       15.09       43.81     86.20 o 
   5  23   0     1270.74     1733.25    413.77 o 
  -7 -22   1       19.54      201.87    157.86 o 
  -6 -22   1       63.46      475.03    214.47 o 
  -5 -22   1      194.36      190.90    142.31 o 
  -4 -22   1      164.07       71.72     61.49 o 
  -3 -22   1      240.96      371.70    197.86 o 
  -2 -22   1     2843.93     3212.60    579.89 o 
  -1 -22   1      134.66       -2.38     88.51 o 
   0 -22   1     1063.44     1010.01    336.54 o 
  -9 -21   1     5214.93     4684.35    640.87 o 
  -8 -21   1        3.06       56.26     59.97 o 
  -7 -21   1      142.65      518.94    215.20 o 
  -6 -21   1      139.68       67.98     96.43 o 
  -5 -21   1    11011.49     9893.40    956.20 o 
  -4 -21   1      885.82     1234.69    353.70 o 
  -3 -21   1     3844.68     4271.95    651.66 o 
  -2 -21   1       50.55      138.09     88.69 o 
  -1 -21   1      206.01      156.91    108.59 o 
   0 -21   1        1.10       26.95     74.36 o 
   1 -21   1      557.45      661.28    303.81 o 
   2 -21   1       18.86     -361.60    241.07 o 
 -10 -20   1       98.76     -148.32    114.19 o 
  -9 -20   1        3.97      -40.86    126.88 o 
  -8 -20   1      103.94       85.03     79.27 o 
  -7 -20   1      171.46       12.62    100.52 o 
  -6 -20   1     5702.45     6429.55    737.72 o 
  -5 -20   1       17.38      -91.78    154.12 o 
  -4 -20   1    38296.57    39739.25   1887.49 o 
  -3 -20   1     1383.16     1804.37    402.43 o 
  -2 -20   1      271.72      256.43    161.66 o 
  -1 -20   1      158.28      233.86    146.28 o 
   0 -20   1        4.85     -102.91    113.11 o 
   1 -20   1      906.06      917.58    314.35 o 
   2 -20   1     9378.63     9830.65   1039.80 o 
   3 -20   1        9.96      176.40    132.62 o 
 -11 -19   1      338.22      493.92    150.33 o 
 -10 -19   1       77.41       46.89    158.01 o 
  -9 -19   1      505.38      381.62    303.33 o 
  -8 -19   1        5.83      -47.98     63.67 o 
  -7 -19   1      631.59      412.94    209.50 o 
  -6 -19   1      157.80       57.14     45.84 o 
  -5 -19   1     8647.72     8404.97    828.61 o 
  -4 -19   1       86.45       93.70    105.59 o 
  -3 -19   1     5267.91     5391.81    675.69 o 
  -2 -19   1        7.10     -172.72    129.64 o 
  -1 -19   1      160.81      558.70    262.10 o 
   0 -19   1      187.64        1.34     44.76 o 
   1 -19   1     1189.81      896.29    309.15 o 
   2 -19   1     2892.55     4038.52    655.22 o 
   3 -19   1     4928.58     5966.97    816.40 o 
   4 -19   1      423.72      597.13    209.67 o 
 -12 -18   1     6879.51     6838.97    859.19 o 
 -11 -18   1       12.64      100.49    122.84 o 
 -10 -18   1      741.86      425.59    289.28 o 
  -9 -18   1       38.89        5.72     34.18 o 
  -8 -18   1      441.29      272.47    141.26 o 
  -7 -18   1      121.12      255.84    180.36 o 
  -6 -18   1      553.17      892.00    260.72 o 
  -5 -18   1       32.07      -13.01    102.60 o 
  -4 -18   1     1343.15     1497.10    361.18 o 
  -3 -18   1      154.83      265.25    151.68 o 
  -2 -18   1     2631.04     3619.60    539.71 o 
  -1 -18   1     1351.44     1720.27    394.07 o 
   0 -18   1      830.03      746.62    256.57 o 
   1 -18   1      631.39      427.37    186.07 o 
   2 -18   1     7624.84     8495.62    905.25 o 
   3 -18   1      720.15     1046.62    336.34 o 
   4 -18   1      332.52      337.95    212.77 o 
   5 -18   1       91.50       -5.62     96.76 o 
   6 -18   1     1455.74     2183.11    512.42 o 
 -13 -17   1     5914.00     5844.72    787.57 o 
 -12 -17   1      361.79      647.06    251.11 o 
 -11 -17   1     2376.81     2810.11    527.68 o 
 -10 -17   1       80.33       44.95     50.88 o 
  -9 -17   1        3.56      134.49    108.67 o 
  -8 -17   1       34.42       72.12     81.99 o 
  -7 -17   1     2163.87     2314.32    400.06 o 
  -6 -17   1       54.04       -7.92     52.90 o 
  -5 -17   1     1005.28     1116.66    283.19 o 
  -4 -17   1      233.29      260.26    159.01 o 
  -3 -17   1      522.86      437.38    173.73 o 
  -2 -17   1      897.88     1113.94    294.80 o 
  -1 -17   1     9047.95     9033.33    850.30 o 
   0 -17   1      641.93      401.55    206.01 o 
   1 -17   1     2325.04     2576.05    480.40 o 
   2 -17   1      981.89     1386.24    370.73 o 
   3 -17   1      508.69      601.17    218.15 o 
   4 -17   1      391.58      543.33    241.65 o 
   5 -17   1      386.37      644.47    274.85 o 
   6 -17   1      776.21      879.70    323.01 o 
   7 -17   1     1857.34     2038.73    492.06 o 
 -14 -16   1        0.91     -370.51    247.01 o 
 -13 -16   1      142.95      152.98    121.20 o 
 -12 -16   1      426.22      611.55    236.48 o 
 -11 -16   1        3.58     -100.25    153.48 o 
 -10 -16   1      933.87     1334.31    231.46 o 
  -9 -16   1        1.46       30.97     51.38 o 
  -8 -16   1      469.72      688.94    230.73 o 
  -7 -16   1      225.99      195.92    106.83 o 
  -6 -16   1      204.81      108.03    115.52 o 
  -5 -16   1       10.73       11.06     24.68 o 
  -4 -16   1        0.30      -31.40     67.70 o 
  -3 -16   1      286.06      376.42    175.68 o 
  -2 -16   1     1122.03     1230.20    295.63 o 
  -1 -16   1     4064.18     4734.82    594.24 o 
   0 -16   1    10286.33    10616.13    907.45 o 
   1 -16   1      248.16      321.66    175.89 o 
   2 -16   1     2956.33     2542.29    468.23 o 
   3 -16   1       15.11       20.73     65.86 o 
   4 -16   1      613.52      753.08    286.11 o 
   5 -16   1       15.31      -16.90     65.11 o 
   6 -16   1       25.43     -246.77    245.28 o 
   7 -16   1       51.18      -30.26    114.84 o 
   8 -16   1      190.43       39.78     91.08 o 
 -14 -15   1      106.23      110.39    126.11 o 
 -13 -15   1      682.17      863.35    291.99 o 
 -12 -15   1        9.12      -63.85    116.15 o 
 -11 -15   1      156.23      297.23    192.15 o 
 -10 -15   1       81.53       23.29     76.90 o 
  -9 -15   1     7639.06     8627.15    606.36 o 
  -8 -15   1       60.23       41.84     80.97 o 
  -7 -15   1     6942.33     6615.94    735.79 o 
  -6 -15   1       15.39       24.14     18.13 o 
  -5 -15   1     2379.11     2509.28    176.99 o 
  -4 -15   1     2180.49     2005.56    358.84 o 
  -3 -15   1      707.26      810.33    222.42 o 
  -2 -15   1       97.37      290.50    134.48 o 
  -1 -15   1     5264.78     5409.35    609.45 o 
   0 -15   1     1284.71     1660.36    343.95 o 
   1 -15   1      832.40      770.84    242.81 o 
   2 -15   1      400.48      607.33    218.96 o 
   3 -15   1      365.30      390.02    176.19 o 
   4 -15   1      572.28      838.84    267.69 o 
   5 -15   1     3223.19     4391.86    642.81 o 
   6 -15   1       79.52       -2.10     97.25 o 
   7 -15   1      161.68       35.80    144.13 o 
   8 -15   1      609.50     1300.09    380.51 o 
   9 -15   1       17.56      -11.96     72.55 o 
 -15 -14   1       69.17      -94.93    164.48 o 
 -14 -14   1        2.75      109.81    109.94 o 
 -13 -14   1        4.40      -56.63    136.11 o 
 -12 -14   1       70.13      160.09    156.72 o 
 -11 -14   1       59.60      195.43    154.25 o 
 -10 -14   1     6116.01     6696.49    726.19 o 
  -9 -14   1      502.17      468.59    108.99 o 
  -8 -14   1       51.50       56.54     42.28 o 
  -7 -14   1        0.52      -11.22     34.27 o 
  -6 -14   1      562.05      235.61    171.81 o 
  -5 -14   1      737.84      597.00     90.85 o 
  -4 -14   1      636.10      554.11     68.98 o 
  -3 -14   1       43.11      132.51    103.82 o 
  -2 -14   1     3589.41     3871.85    485.48 o 
  -1 -14   1     1939.10     1945.99    350.89 o 
   0 -14   1      245.17      352.03    163.82 o 
   1 -14   1      235.42      174.08    135.93 o 
   2 -14   1     3963.05     3697.70    514.56 o 
   3 -14   1      515.47      372.99    175.93 o 
   4 -14   1     4098.03     3953.73    346.09 o 
   5 -14   1     3308.88     4028.44    592.91 o 
   6 -14   1     5699.76     6692.78    793.98 o 
   7 -14   1      598.21      377.14    233.29 o 
   8 -14   1     1505.54     1826.96    445.83 o 
   9 -14   1       13.99     -148.73    142.52 o 
  10 -14   1        0.16     -140.18    152.76 o 
 -15 -13   1      971.57      354.21    167.33 o 
 -14 -13   1       40.38     -118.84    122.00 o 
 -13 -13   1     1199.59      888.72    280.73 o 
 -12 -13   1       50.28       -8.45    114.79 o 
 -11 -13   1       11.05      -57.94     94.21 o 
 -10 -13   1       43.48       84.08     95.33 o 
  -9 -13   1       61.83       37.90     83.20 o 
  -8 -13   1       17.74       55.90     39.72 o 
  -7 -13   1     1063.13     1005.94    123.02 o 
  -6 -13   1      437.00      364.75     71.26 o 
  -5 -13   1     2196.36     2092.10    156.39 o 
  -4 -13   1       75.11       72.11     21.09 o 
  -3 -13   1    18188.28    17579.54    698.93 o 
  -2 -13   1      523.39      399.37    113.85 o 
  -1 -13   1     1174.23     1097.35    256.83 o 
   0 -13   1     1039.82     1816.43    336.14 o 
   1 -13   1      113.61       98.21     84.26 o 
   2 -13   1      930.47      747.73    208.64 o 
   3 -13   1      176.34      107.13     41.08 o 
   4 -13   1     2523.44     2307.42    191.30 o 
   5 -13   1     9386.12     9303.32    813.65 o 
   6 -13   1      169.08      112.83     55.76 o 
   7 -13   1     3958.08     4112.18    616.77 o 
   8 -13   1      121.74      193.71    154.84 o 
   9 -13   1       33.08       75.73    117.69 o 
  10 -13   1      553.20      580.49    248.77 o 
 -16 -12   1     3899.58     3796.48    630.28 o 
 -15 -12   1       33.91      112.27     79.31 o 
 -14 -12   1     6107.29     5727.45    721.87 o 
 -13 -12   1      214.47       31.17    112.76 o 
 -12 -12   1    26592.71    28564.00   1520.28 o 
 -11 -12   1        1.22       52.99    121.37 o 
 -10 -12   1      369.78      413.84    173.60 o 
  -9 -12   1       56.22       30.67     28.19 o 
  -8 -12   1     3250.44     3179.04    229.06 o 
  -7 -12   1      356.93      226.17     65.30 o 
  -6 -12   1     3074.18     3024.34    233.87 o 
  -5 -12   1       27.42       38.77     15.87 o 
  -4 -12   1    21161.96    21805.69    506.63 o 
  -3 -12   1     2074.90     2096.91    152.21 o 
  -2 -12   1        1.97      -64.35     64.91 o 
  -1 -12   1      750.56      802.84    221.43 o 
   0 -12   1      346.86      284.09     96.46 o 
   1 -12   1      148.16       58.39     45.91 o 
   2 -12   1     2481.46     2384.44    391.28 o 
   3 -12   1     1261.39      995.21    110.10 o 
   4 -12   1     1596.41     1510.70    160.48 o 
   5 -12   1      814.60      805.01    170.72 o 
   6 -12   1       30.50      -49.60     42.83 o 
   7 -12   1      370.89      191.10     70.33 o 
   8 -12   1     2859.31     2443.17    477.03 o 
   9 -12   1      279.88      227.06    154.83 o 
  10 -12   1     2217.86     2459.74    518.31 o 
  11 -12   1       27.11      -23.39    193.92 o 
 -16 -11   1      176.99      497.55    273.28 o 
 -15 -11   1     1499.28     1188.21    342.11 o 
 -14 -11   1      189.65       40.50    119.24 o 
 -13 -11   1    59814.60    61268.93   2243.18 o 
 -12 -11   1       20.63      -60.53    130.39 o 
 -11 -11   1    36510.39    36418.52   1626.51 o 
 -10 -11   1      156.28      218.37     82.84 o 
  -9 -11   1        7.45       16.08     43.04 o 
  -8 -11   1       36.08      -30.45     40.99 o 
  -7 -11   1      218.20      385.68     79.45 o 
  -6 -11   1     1138.93      975.09    130.55 o 
  -5 -11   1     3226.85     3306.17    224.81 o 
  -4 -11   1       83.80       92.83     28.20 o 
  -3 -11   1       40.99       19.21     18.03 o 
  -2 -11   1      233.24      259.97    123.00 o 
  -1 -11   1     2335.86     2550.03    361.33 o 
   0 -11   1      361.40      397.05    151.69 o 
   1 -11   1     1989.79     2313.68    209.66 o 
   2 -11   1     2443.38     2324.33    123.72 o 
   3 -11   1     4784.78     4720.01    246.52 o 
   4 -11   1      161.52       75.39    110.92 o 
   5 -11   1      599.79      548.97    110.49 o 
   6 -11   1      603.56      752.81    140.85 o 
   7 -11   1     4679.93     4062.73    341.98 o 
   8 -11   1     3656.87     3726.23    575.69 o 
   9 -11   1     1374.48      976.45    313.60 o 
  10 -11   1      725.40      644.20    259.65 o 
  11 -11   1     3937.80     3861.69    646.56 o 
  12 -11   1      356.34      675.59    261.80 o 
 -16 -10   1       53.87      101.79    148.28 o 
 -15 -10   1      112.73      106.16     76.34 o 
 -14 -10   1    11292.67    12011.12   1009.18 o 
 -13 -10   1     1564.34     1517.57    331.13 o 
 -12 -10   1    69939.01    73999.11   2334.00 o 
 -11 -10   1      230.10       75.31    113.88 o 
 -10 -10   1     5840.53     6321.52    731.71 o 
  -9 -10   1        0.42      -13.01     23.00 o 
  -8 -10   1    20037.02    18586.71    860.19 o 
  -7 -10   1       94.01       57.70     44.54 o 
  -6 -10   1     8741.84     8968.29    333.28 o 
  -5 -10   1      783.02      825.52     96.34 o 
  -4 -10   1    12815.38    13275.73    356.02 o 
  -3 -10   1     1599.16     1778.72    115.17 o 
  -2 -10   1    24758.42    26060.68   1062.25 o 
  -1 -10   1       83.70       82.93     55.36 o 
   0 -10   1   127254.71   137642.80   2598.18 o 
   1 -10   1     1768.69     1523.46    281.42 o 
   2 -10   1    22621.63    23017.66    517.58 o 
   3 -10   1     1086.45     1144.10    114.38 o 
   4 -10   1     1300.34     1439.76    249.05 o 
   5 -10   1      726.05      605.67    108.53 o 
   6 -10   1      762.44      909.99    148.66 o 
   7 -10   1     1113.28      902.77    158.83 o 
   8 -10   1      850.13      796.57    163.66 o 
   9 -10   1      333.74      330.15    171.44 o 
  10 -10   1        1.44      -66.02    146.59 o 
  11 -10   1       52.97       26.61     94.17 o 
  12 -10   1       48.17       65.83     86.11 o 
 -16  -9   1        1.98      178.24    146.09 o 
 -15  -9   1        1.66      135.49     81.87 o 
 -14  -9   1     1307.50     1420.89    343.07 o 
 -13  -9   1    10657.02    10348.85    897.50 o 
 -12  -9   1      748.98      786.12    233.69 o 
 -11  -9   1     6599.00     5858.68   1397.21 o 
 -10  -9   1       94.05       47.44    138.97 o 
  -9  -9   1     3649.75     3548.69    361.74 o 
  -8  -9   1       83.86       31.49     44.26 o 
  -7  -9   1   261056.59   259848.52   4180.83 o 
  -6  -9   1     1728.06     2192.89    194.41 o 
  -5  -9   1     4177.55     4040.55    361.23 o 
  -4  -9   1       76.12       29.52     14.66 o 
  -3  -9   1      232.31      121.05     74.91 o 
  -2  -9   1       85.64       66.23     33.43 o 
  -1  -9   1   115909.82    67755.38  60543.72 o 
   0  -9   1     8015.95     9113.17    440.37 o 
   1  -9   1   146910.38   160785.38   2766.89 o 
   2  -9   1      134.54      136.56     32.55 o 
   3  -9   1      531.87      379.48     82.41 o 
   4  -9   1      284.81      167.46     52.81 o 
   5  -9   1     1438.71     1319.53    168.06 o 
   6  -9   1      286.87      232.29     75.15 o 
   7  -9   1     1542.41     1477.15    198.20 o 
   8  -9   1      499.57      519.67    106.13 o 
   9  -9   1      246.75      443.11    136.39 o 
  10  -9   1      445.83      383.31    141.46 o 
  11  -9   1      973.59     1134.55    232.04 o 
  12  -9   1      771.90     1123.77    249.93 o 
  13  -9   1      127.97      177.58     92.87 o 
 -16  -8   1       16.11        9.96     90.75 o 
 -15  -8   1      273.05      421.92    241.44 o 
 -14  -8   1     1793.38     1596.87    354.16 o 
 -13  -8   1      425.19       97.85     85.62 o 
 -12  -8   1     1268.52     1308.76    301.82 o 
 -11  -8   1      342.09      347.20    235.95 o 
 -10  -8   1      930.52     1051.83    167.90 o 
  -9  -8   1      906.77      974.01    123.10 o 
  -8  -8   1    50599.34    48012.89    840.02 o 
  -7  -8   1        0.48        4.35     32.18 o 
  -6  -8   1   105852.68   102604.56   1107.11 o 
  -5  -8   1      198.17      166.82     41.09 o 
  -4  -8   1      766.41      895.60     87.92 o 
  -3  -8   1        0.01       27.09     16.64 o 
  -2  -8   1      122.87       87.23     35.60 o 
  -1  -8   1     7937.65     9418.32    591.44 o 
   0  -8   1   228531.66   133571.42 120280.97 o 
   1  -8   1     4909.82     6126.00    513.37 o 
   2  -8   1    21774.37    21520.65    457.97 o 
   3  -8   1     1823.45     1753.42    179.51 o 
   4  -8   1     9117.87     9737.49    492.85 o 
   5  -8   1      317.89      317.52     79.43 o 
   6  -8   1    61135.87    60950.23   1032.45 o 
   7  -8   1     2297.86     2118.06    204.10 o 
   8  -8   1     3074.88     3406.55    289.60 o 
   9  -8   1      175.15       42.52     66.80 o 
  10  -8   1      467.07      541.95    160.16 o 
  11  -8   1      927.16      907.75    327.92 o 
  12  -8   1       66.39      169.64     97.62 o 
  13  -8   1     1170.31     1701.32    326.18 o 
  14  -8   1     2241.15     2351.24    531.00 o 
 -16  -7   1       66.13       42.81     90.08 o 
 -15  -7   1      290.45      152.46    110.00 o 
 -14  -7   1        9.95       90.52     93.73 o 
 -13  -7   1     3121.24     3855.89    535.05 o 
 -12  -7   1      112.09       78.35    107.69 o 
 -11  -7   1        1.22       -2.86     50.03 o 
 -10  -7   1     1509.22     1384.63    189.45 o 
  -9  -7   1      953.66     1039.56    127.93 o 
  -8  -7   1      315.97      279.50     62.48 o 
  -7  -7   1    91574.92    89826.71   1160.76 o 
  -6  -7   1      244.85      227.33     39.34 o 
  -5  -7   1      402.59      347.02     60.27 o 
  -4  -7   1      111.20       98.15     26.65 o 
  -3  -7   1    16006.77    15851.20    337.31 o 
  -2  -7   1       11.76       33.30     13.42 o 
  -1  -7   1     9422.20    10499.18    402.60 o 
   0  -7   1       19.32      -25.65     33.73 o 
   1  -7   1     7817.56     7439.20    237.51 o 
   2  -7   1      148.55      232.58    192.97 o 
   3  -7   1     9816.04    10342.03    436.52 o 
   4  -7   1     5687.09     5710.52    374.01 o 
   5  -7   1   139371.67   137842.03   1778.09 o 
   6  -7   1       57.55       36.64     33.20 o 
   7  -7   1   128763.34   126779.22   2043.85 o 
   8  -7   1       37.63      -27.56     34.34 o 
   9  -7   1        4.66       46.47     85.02 o 
  10  -7   1       11.25     -132.94    109.21 o 
  11  -7   1      984.08     1034.89    511.73 o 
  12  -7   1     1737.02     2006.39    321.89 o 
  13  -7   1     5390.76     5690.64    577.41 o 
  14  -7   1     1095.46      895.07    245.96 o 
 -16  -6   1      143.48        0.00     86.24 o 
 -15  -6   1      139.08      120.24     91.25 o 
 -14  -6   1     9355.06    10744.90    931.35 o 
 -13  -6   1      325.19      376.10    177.00 o 
 -12  -6   1      298.42      286.95    128.50 o 
 -11  -6   1      337.12      321.53    101.41 o 
 -10  -6   1      732.40      603.38    120.67 o 
  -9  -6   1      572.35      547.57     95.59 o 
  -8  -6   1      819.29     1064.55    118.36 o 
  -7  -6   1      311.46      374.97     65.49 o 
  -6  -6   1     7166.31     7067.60    328.60 o 
  -5  -6   1      285.91      203.37     41.57 o 
  -4  -6   1     7274.63     6710.86    231.10 o 
  -3  -6   1        0.99       19.20     17.92 o 
  -2  -6   1     8975.81     8958.74    226.57 o 
  -1  -6   1     1890.92     1792.11    154.09 o 
   0  -6   1    28135.11    30298.99    939.97 o 
   1  -6   1     2747.43     2682.51    189.13 o 
   2  -6   1     4370.61     4132.58    195.93 o 
   3  -6   1      147.04      198.46     59.14 o 
   4  -6   1    22880.58    22366.85    598.94 o 
   5  -6   1     2363.25     2610.73    224.77 o 
   6  -6   1   325920.88   325398.78   2461.14 o 
   7  -6   1      967.29      910.43    111.74 o 
   8  -6   1        5.13       49.05     30.17 o 
   9  -6   1       19.01       60.14     70.46 o 
  10  -6   1       53.72       38.26     76.30 o 
  11  -6   1     1249.55     1317.54    251.58 o 
  12  -6   1      103.38       96.58     90.05 o 
  13  -6   1     7033.60     6655.10    606.68 o 
  14  -6   1     3148.09     3328.60    445.15 o 
 -17  -5   1     4232.25     3451.15    599.76 o 
 -16  -5   1      135.86      191.31    129.00 o 
 -15  -5   1     6590.48     6510.40    760.26 o 
 -14  -5   1      124.71      236.50    165.11 o 
 -13  -5   1     3917.93     4253.55    552.77 o 
 -12  -5   1       27.84      -48.76     82.67 o 
 -11  -5   1     3541.82     3537.82    615.92 o 
 -10  -5   1       41.97       22.74     34.28 o 
  -9  -5   1        0.05       -4.40     27.30 o 
  -8  -5   1      329.24      276.25     58.40 o 
  -7  -5   1        0.96       48.64     31.11 o 
  -6  -5   1      116.32      212.08     46.59 o 
  -5  -5   1     1713.51     1842.47    110.68 o 
  -4  -5   1       55.58       32.69     13.86 o 
  -3  -5   1     2091.06     1993.77    120.99 o 
  -2  -5   1        0.01       17.26     18.02 o 
  -1  -5   1    80164.88    80127.03   1346.44 o 
   0  -5   1     4811.97     4963.33    348.70 o 
   1  -5   1    25137.61    26930.66    372.27 o 
   2  -5   1      236.18      260.79     46.81 o 
   3  -5   1      874.11      939.02    109.90 o 
   4  -5   1     2983.58     2938.80    212.20 o 
   5  -5   1    60338.90    62102.58    902.90 o 
   6  -5   1     3060.34     3425.04    231.46 o 
   7  -5   1      334.39      445.84     79.62 o 
   8  -5   1     1724.91     1462.89    142.27 o 
   9  -5   1    15557.53    15245.53    747.31 o 
  10  -5   1       32.35       32.18     50.70 o 
  11  -5   1    28995.63    29514.30   1150.94 o 
  12  -5   1     5072.54     5552.87    609.15 o 
  13  -5   1     1888.60     2417.78    363.80 o 
  14  -5   1      726.34      818.32    213.68 o 
  15  -5   1      103.47      181.81    113.88 o 
 -17  -4   1     4942.74     4188.31    667.28 o 
 -16  -4   1      657.62      726.97    222.61 o 
 -15  -4   1      125.78       96.78     67.15 o 
 -14  -4   1      572.69      530.19    187.20 o 
 -13  -4   1      606.64      259.03     68.93 o 
 -12  -4   1    20031.17    21782.91   1191.22 o 
 -11  -4   1     1851.81     2043.59    240.80 o 
 -10  -4   1     4114.26     3944.72    249.57 o 
  -9  -4   1     1213.14     1341.40    138.71 o 
  -8  -4   1    19381.34    20272.80    520.32 o 
  -7  -4   1       30.81       10.20     34.86 o 
  -6  -4   1      430.76      476.32     70.48 o 
  -5  -4   1     1484.06     1367.68    109.18 o 
  -4  -4   1      378.97      379.61     41.01 o 
  -3  -4   1      222.90      265.62     35.22 o 
  -2  -4   1     3751.47     3620.79    130.32 o 
  -1  -4   1        0.59       19.11     25.41 o 
   0  -4   1     1306.32     1248.49    161.05 o 
   1  -4   1     2817.95     3068.09    124.11 o 
   2  -4   1     2395.66     1899.34    154.75 o 
   3  -4   1     1620.09     1471.90    130.31 o 
   4  -4   1      850.39      680.14     99.94 o 
   5  -4   1     1369.48     1486.49    238.36 o 
   6  -4   1    11232.18    11173.93    346.67 o 
   7  -4   1        0.38       17.23     36.94 o 
   8  -4   1    30799.60    29664.67    637.68 o 
   9  -4   1      312.60      225.32     79.82 o 
  10  -4   1    31950.20    31655.64   1100.49 o 
  11  -4   1      329.62      477.13    150.64 o 
  12  -4   1    24410.23    24885.03   1078.86 o 
  13  -4   1      428.89      368.76    131.47 o 
  14  -4   1      443.59      204.73    198.61 o 
  15  -4   1     1629.91     1659.10    306.85 o 
 -16  -3   1      637.92      702.31    196.10 o 
 -15  -3   1      320.15      426.68    142.29 o 
 -14  -3   1       14.11      -35.42     90.98 o 
 -13  -3   1    25209.96    26171.54   1023.87 o 
 -12  -3   1      742.49      573.63    188.72 o 
 -11  -3   1    73770.45    73649.81   2061.88 o 
 -10  -3   1      525.76      651.25    129.50 o 
  -9  -3   1    25853.15    26709.92    798.41 o 
  -8  -3   1     1355.29     1362.25    132.76 o 
  -7  -3   1     1536.48     1353.65    248.01 o 
  -6  -3   1      290.64      254.97     42.76 o 
  -5  -3   1     1619.64     1446.57     97.31 o 
  -4  -3   1      398.24      440.27     46.77 o 
  -3  -3   1      146.03      120.02     24.01 o 
  -2  -3   1       17.88       -3.11     10.02 o 
  -1  -3   1    24487.33    25079.17    604.78 o 
   0  -3   1     3036.26     2987.86    218.56 o 
   1  -3   1    21974.81    22400.80    326.29 o 
   2  -3   1     3109.20     2687.91    126.72 o 
   3  -3   1     6185.78     5809.99    252.29 o 
   4  -3   1      479.56      487.98     62.73 o 
   5  -3   1     4601.71     5087.10    209.84 o 
   6  -3   1      644.49      159.70    197.63 o 
   7  -3   1      567.76      508.47    108.60 o 
   8  -3   1     1218.74     1289.04    184.48 o 
   9  -3   1     7813.19     7857.36    515.88 o 
  10  -3   1     2010.89     1968.62    408.29 o 
  11  -3   1    19448.09    18612.14    865.67 o 
  12  -3   1      104.84      128.04    185.96 o 
  13  -3   1      576.53      713.27    190.40 o 
  14  -3   1      863.85     1023.73    226.30 o 
  15  -3   1     3837.06     3723.24    462.61 o 
 -16  -2   1        2.28      -25.22     99.95 o 
 -15  -2   1      352.84      351.34    153.49 o 
 -14  -2   1       22.54      122.01    209.29 o 
 -13  -2   1     4320.98     4175.17    408.20 o 
 -12  -2   1    21695.99    22082.54    894.85 o 
 -11  -2   1     1742.04     2306.56    357.08 o 
 -10  -2   1    11928.20    11609.45    526.24 o 
  -9  -2   1      388.71      422.39     99.97 o 
  -8  -2   1      202.42      122.24     40.88 o 
  -7  -2   1     3590.79     4098.51    215.19 o 
  -6  -2   1   257478.92   257245.69   3554.31 o 
  -5  -2   1     1484.03     1386.41    119.37 o 
  -4  -2   1     6597.27     6326.02    173.95 o 
  -3  -2   1     4426.99     4802.78    156.46 o 
  -2  -2   1     7973.01     8578.55    221.62 o 
  -1  -2   1    14336.67    12675.05    168.19 o 
   0  -2   1    19776.23    22489.89    508.34 o 
   1  -2   1      751.01      556.60     64.44 o 
   2  -2   1     8334.90     8362.30    246.67 o 
   3  -2   1     1078.18     1175.57    111.87 o 
   4  -2   1     1347.94     1286.62    107.90 o 
   5  -2   1     1462.39     1508.01    127.31 o 
   6  -2   1        3.96       54.85     36.69 o 
   7  -2   1     5102.23     5333.81    279.83 o 
   8  -2   1      724.51      634.73    169.48 o 
   9  -2   1      498.37      418.23     88.42 o 
  10  -2   1     3279.84     3542.62    525.14 o 
  11  -2   1      251.09      199.09     95.24 o 
  12  -2   1     1195.15     1258.07    353.76 o 
  13  -2   1        3.92      -19.57    102.02 o 
  14  -2   1    20088.07    19418.90   1509.95 o 
  15  -2   1      583.42      310.36    394.59 o 
  16  -2   1     1930.93     2027.89    464.92 o 
 -16  -1   1        9.24      346.78    207.04 o 
 -15  -1   1       14.49      113.33    129.71 o 
 -14  -1   1     2642.39     2719.94    401.83 o 
 -13  -1   1     3180.21     2774.52    335.97 o 
 -12  -1   1     2807.31     2676.11    315.86 o 
 -11  -1   1      348.23      324.86     81.64 o 
 -10  -1   1       12.80      -52.26     49.28 o 
  -9  -1   1     1606.13     1833.98    208.86 o 
  -8  -1   1       10.14       14.19     31.08 o 
  -7  -1   1   434507.09   454081.00   2493.42 o 
  -6  -1   1     8449.16     9029.49    293.73 o 
  -5  -1   1   256176.94   250353.17   2670.37 o 
  -4  -1   1       73.06      134.32     36.14 o 
  -3  -1   1    16893.83    16044.86    271.08 o 
  -2  -1   1     3377.12     3658.34    111.19 o 
  -1  -1   1     4739.36     4526.72    128.90 o 
   1  -1   1   124563.95   130045.31   2402.64 o 
   2  -1   1      361.84      282.86     44.93 o 
   3  -1   1     1400.16     1491.96    118.22 o 
   4  -1   1     2510.52     2629.54    127.11 o 
   5  -1   1    10629.01     9739.24    272.23 o 
   6  -1   1      627.00      492.32     69.02 o 
   7  -1   1     8004.88     8211.94    470.55 o 
   8  -1   1      319.84      312.88     78.01 o 
   9  -1   1     2788.66     2753.91    193.72 o 
  10  -1   1       18.41      -24.08     63.16 o 
  11  -1   1      202.07      325.89    175.80 o 
  12  -1   1       84.35       19.79     84.52 o 
  13  -1   1     8326.19     9702.60    985.53 o 
  14  -1   1       28.02      143.09    138.23 o 
  15  -1   1       16.57      -76.38    146.27 o 
  16  -1   1        5.84       50.58    102.85 o 
 -16   0   1       96.38      143.36    182.33 o 
 -15   0   1      171.47      364.49    265.56 o 
 -14   0   1       49.53      -40.95    117.13 o 
 -13   0   1      242.72      104.83    167.44 o 
 -12   0   1       59.55       40.91     48.89 o 
 -11   0   1       77.19       32.60     70.45 o 
 -10   0   1       20.92       37.84     49.97 o 
  -9   0   1      364.52      344.73     96.80 o 
  -8   0   1    12803.88    13825.97    457.15 o 
  -7   0   1       20.61       17.33     32.83 o 
  -6   0   1   315718.47   327117.09   3491.61 o 
  -5   0   1     1293.22     1395.33    105.31 o 
  -4   0   1    10056.85     9668.79    244.40 o 
  -3   0   1     2235.07     2849.14    111.96 o 
  -2   0   1     2011.32     1973.58     95.96 o 
   2   0   1    22195.65    23078.41    541.37 o 
   3   0   1      569.25      455.00     64.18 o 
   4   0   1    18750.40    20388.77    387.55 o 
   5   0   1      958.95     1076.22     88.11 o 
   6   0   1    75835.70    80246.67    903.61 o 
   7   0   1     3168.35     3154.06    211.52 o 
   8   0   1     1048.89     1082.43    134.78 o 
   9   0   1      980.57      997.00    132.76 o 
  10   0   1      170.31      153.43     57.30 o 
  11   0   1      136.54       49.44     61.62 o 
  12   0   1      146.28      208.74     97.12 o 
  13   0   1      427.46      252.51    147.88 o 
  14   0   1      394.71      286.29    146.36 o 
  15   0   1     1635.48     1585.26    427.18 o 
  16   0   1       12.55     -220.49    151.71 o 
 -16   1   1      588.22      547.12    290.18 o 
 -15   1   1    21859.17    22486.60   1625.81 o 
 -14   1   1     2256.10     2235.33    511.56 o 
 -13   1   1        6.42     -175.55    174.97 o 
 -12   1   1      876.09      825.48    274.81 o 
 -11   1   1      170.22      106.53     72.21 o 
 -10   1   1       41.59      -15.56     49.60 o 
  -9   1   1     1009.32     1031.07    138.53 o 
  -8   1   1     2018.27     2172.76    150.86 o 
  -7   1   1    19893.61    20256.23    435.45 o 
  -6   1   1      181.84      275.90     50.72 o 
  -5   1   1     2866.41     3488.44    151.15 o 
  -4   1   1       33.41       42.10     23.41 o 
  -3   1   1    62028.96    64270.75    556.45 o 
  -2   1   1     3881.77     3057.66     87.81 o 
   2   1   1       62.15       46.64     30.90 o 
   3   1   1     5634.22     5491.10    300.55 o 
   4   1   1      183.57      206.05     50.75 o 
   5   1   1    17682.47    15240.69    364.16 o 
   6   1   1        0.46       -6.39     31.04 o 
   7   1   1   426499.25   435488.00   6535.90 o 
   8   1   1     1217.86     1214.21    167.61 o 
   9   1   1      883.42      754.54    115.04 o 
  10   1   1       11.39       91.01     48.58 o 
  11   1   1      451.64      635.47    156.10 o 
  12   1   1      118.66      103.37     58.87 o 
  13   1   1       91.88        6.91     68.04 o 
  14   1   1       72.13       67.18     83.72 o 
  15   1   1        5.06       12.47    186.84 o 
  16   1   1        2.59      112.52    168.72 o 
 -16   2   1     1337.08     1113.49    376.21 o 
 -15   2   1     4815.26     3944.85    691.56 o 
 -14   2   1     6087.38     5814.82    787.39 o 
 -13   2   1      413.54      343.74    168.15 o 
 -12   2   1       28.60      124.19    148.17 o 
 -11   2   1      636.74      784.64    281.69 o 
 -10   2   1       16.87       30.77     86.27 o 
  -9   2   1     1834.18     2309.53    384.46 o 
  -8   2   1      240.32      315.32     52.08 o 
  -7   2   1      305.26      405.21     55.11 o 
  -6   2   1      570.12      718.07     68.50 o 
  -5   2   1      505.34      554.51     56.07 o 
  -4   2   1     2340.85     1882.17    105.18 o 
  -3   2   1      249.15      422.63     53.62 o 
  -2   2   1        0.74       19.75     17.89 o 
  -1   2   1      775.43      922.29     65.39 o 
   1   2   1        2.55        8.15     14.32 o 
   2   2   1    10364.74     9877.14    191.94 o 
   3   2   1     3800.86     3351.19    225.15 o 
   4   2   1      354.81      356.10     59.76 o 
   5   2   1     2447.36     2297.06    139.18 o 
   6   2   1   232268.83   235423.56   1555.67 o 
   7   2   1      887.86      328.21    409.78 o 
   8   2   1    57430.66    59477.47   1154.38 o 
   9   2   1       20.43       53.36     47.85 o 
  10   2   1      148.92       75.80     74.63 o 
  11   2   1      395.18      457.68    129.42 o 
  12   2   1    13543.69    13673.42    726.90 o 
  13   2   1     8282.16     8507.59    601.85 o 
  14   2   1      899.53     1087.15    229.01 o 
  15   2   1      114.39      257.48     92.04 o 
  16   2   1      286.34      110.47     99.75 o 
 -16   3   1       54.32       50.87     95.09 o 
 -15   3   1     2874.27     2853.73    603.43 o 
 -14   3   1       60.09      282.85    238.67 o 
 -13   3   1      601.14      597.71    233.27 o 
 -12   3   1      200.17       -3.94    165.09 o 
 -11   3   1     5356.55     6197.06    725.72 o 
 -10   3   1     1316.43     1207.16    189.43 o 
  -9   3   1    37287.81    37349.63   1590.09 o 
  -8   3   1      998.06      948.28    120.31 o 
  -7   3   1     2144.59     2626.86    197.75 o 
  -6   3   1      752.50      616.72     73.82 o 
  -5   3   1      483.98      500.57     62.55 o 
  -4   3   1      252.74      171.30     32.38 o 
  -3   3   1    52777.11    53930.41    608.85 o 
  -2   3   1    10250.35     9959.92    225.43 o 
  -1   3   1   113718.98   110354.65    734.67 o 
   0   3   1       37.13       60.02     12.53 o 
   1   3   1    29467.68    31014.25    473.94 o 
   2   3   1     3598.84     3381.84     96.69 o 
   3   3   1    18088.17    17229.62    328.20 o 
   4   3   1    16494.34    18176.63    436.15 o 
   5   3   1     1824.85     1601.66    116.26 o 
   6   3   1     3305.84     3255.13    184.40 o 
   7   3   1    43770.66    43042.10    898.83 o 
   8   3   1      125.74      158.94     66.36 o 
   9   3   1     2125.28     2289.87    236.94 o 
  10   3   1      131.04       27.61     46.13 o 
  11   3   1    43492.79    41781.53   1612.49 o 
  12   3   1     1410.52     1885.17    356.70 o 
  13   3   1    65926.62    68391.16   1696.16 o 
  14   3   1     4614.67     4768.49    527.14 o 
  15   3   1      222.43      274.54    122.40 o 
  16   3   1      436.63      356.21    160.60 o 
  17   3   1       26.82      115.45    110.00 o 
 -15   4   1      122.89      303.66    161.88 o 
 -14   4   1       14.07      -35.59    156.06 o 
 -13   4   1      640.47      832.23    333.83 o 
 -12   4   1      308.84      155.33    190.87 o 
 -11   4   1      232.64      250.51    159.88 o 
 -10   4   1     2811.87     2618.91    286.05 o 
  -9   4   1     2422.34     2341.49    412.54 o 
  -8   4   1     1721.45     1967.67    229.16 o 
  -7   4   1       52.30       50.57     32.31 o 
  -6   4   1        5.40      -11.67     23.80 o 
  -5   4   1       48.15       37.18     21.81 o 
  -4   4   1      572.61      701.46     70.04 o 
  -3   4   1     5471.57     5112.69    192.31 o 
  -2   4   1    42996.65    45105.10    493.22 o 
  -1   4   1      365.51      242.15     34.09 o 
   0   4   1       11.62        8.54     10.20 o 
   1   4   1     1766.10     1921.50    104.35 o 
   2   4   1     1086.35     1132.94     76.30 o 
   3   4   1      216.67      160.70     31.37 o 
   4   4   1    14061.49    15539.76    493.75 o 
   5   4   1      328.65      263.74     47.07 o 
   6   4   1     1460.00     1528.27    104.51 o 
   7   4   1     2266.02     2458.19    295.17 o 
   8   4   1     2275.33     2008.11    220.40 o 
   9   4   1        3.00       62.42     38.08 o 
  10   4   1    15470.81    15150.23    881.56 o 
  11   4   1      231.51      241.13    133.40 o 
  12   4   1    64663.36    65369.19   2115.36 o 
  13   4   1     2031.70     2683.18    444.83 o 
  14   4   1     6833.52     6792.77    561.69 o 
  15   4   1      236.26      -86.06    257.28 o 
  16   4   1      558.25      674.31    204.16 o 
  17   4   1     1637.58     1751.07    461.78 o 
 -15   5   1      312.29      340.57    150.77 o 
 -14   5   1      808.35      909.29    235.72 o 
 -13   5   1      130.90      113.66     75.14 o 
 -12   5   1      279.63       81.22     79.16 o 
 -11   5   1     3318.40     4462.43    635.40 o 
 -10   5   1     1494.77     1677.28    363.01 o 
  -9   5   1     1181.70     1275.46    476.26 o 
  -8   5   1     1618.43     1724.78    225.82 o 
  -7   5   1    10644.75     9873.00    333.62 o 
  -6   5   1     1424.35     1490.45    143.50 o 
  -5   5   1      664.53      743.37     81.07 o 
  -4   5   1      752.83      653.32     81.07 o 
  -3   5   1      386.00      474.78     60.43 o 
  -2   5   1     2002.71     1642.32    110.20 o 
  -1   5   1       48.09       64.19     17.51 o 
   0   5   1     4023.45     4209.79    109.33 o 
   1   5   1        6.77       28.61     22.06 o 
   2   5   1     2964.13     3747.16    162.18 o 
   3   5   1   134858.81   130671.56    958.44 o 
   4   5   1      957.53     1002.26     90.68 o 
   5   5   1       21.85       30.20     26.44 o 
   6   5   1       54.90       29.41     25.06 o 
   7   5   1     2653.54     2582.94    147.72 o 
   8   5   1      755.11      702.21     93.46 o 
   9   5   1      876.10      873.45     98.24 o 
  10   5   1       91.62      128.23     39.49 o 
  11   5   1     6275.48     6272.61    730.19 o 
  12   5   1       20.41      -61.48     54.30 o 
  13   5   1     7422.67     8618.80    802.50 o 
  14   5   1        9.28      235.32    152.75 o 
  15   5   1     6831.06     7281.37    834.32 o 
  16   5   1     1313.62     1285.27    304.11 o 
  17   5   1    13665.98    12279.60   1169.01 o 
 -15   6   1        0.48       92.61    116.20 o 
 -14   6   1       68.34       21.52     87.46 o 
 -13   6   1     1620.75     1809.98    317.88 o 
 -12   6   1      187.34      110.41    170.79 o 
 -11   6   1     1058.96      557.20    200.68 o 
 -10   6   1      101.95      121.90    158.47 o 
  -9   6   1      241.75      199.54     83.74 o 
  -8   6   1     8218.64     8608.74    504.76 o 
  -7   6   1      802.73      970.01    112.00 o 
  -6   6   1     8542.16     8177.93    291.47 o 
  -5   6   1     6309.40     6435.06    276.63 o 
  -4   6   1      297.53      439.70     66.57 o 
  -3   6   1      295.82      345.05     59.24 o 
  -2   6   1     1202.51     1355.43    135.70 o 
  -1   6   1      207.72      164.49     26.63 o 
   0   6   1      148.35      150.37     26.89 o 
   1   6   1        1.65       12.12     22.72 o 
   2   6   1    21968.95    22796.96    452.49 o 
   3   6   1      231.84      132.64     35.68 o 
   4   6   1    20814.54    19421.67    584.07 o 
   5   6   1     2175.56     1951.97    107.18 o 
   6   6   1      153.16      108.73     69.88 o 
   7   6   1     1018.16      972.83    105.66 o 
   8   6   1      203.78      262.74     71.22 o 
   9   6   1     3199.73     3485.87    195.57 o 
  10   6   1      537.60      353.07     94.19 o 
  11   6   1      635.43      673.33    193.83 o 
  12   6   1     1444.73     1206.95    190.64 o 
  13   6   1        5.82       30.16    111.22 o 
  14   6   1     5824.16     6114.55    712.92 o 
  15   6   1     1514.06     1596.90    381.74 o 
  16   6   1     4572.61     4442.20    491.19 o 
  17   6   1     2414.96     1988.60    473.76 o 
 -14   7   1     1656.90      986.98    338.99 o 
 -13   7   1       17.92       83.14    105.97 o 
 -12   7   1     3877.28     3885.96    451.10 o 
 -11   7   1      594.48      866.40    207.48 o 
 -10   7   1        3.90       -1.34    101.74 o 
  -9   7   1      458.81      442.76    132.14 o 
  -8   7   1     2079.95     2111.20    180.86 o 
  -7   7   1     2896.88     2376.61    211.22 o 
  -6   7   1     1700.38     1898.97    146.89 o 
  -5   7   1    19436.96    19048.35    483.02 o 
  -4   7   1     1188.57     1220.39    126.74 o 
  -3   7   1     5101.79     5135.37    230.52 o 
  -2   7   1     1019.98     1315.43    188.53 o 
  -1   7   1    14099.46    14313.85    283.69 o 
   0   7   1      608.48      568.96     52.36 o 
   1   7   1        1.91        7.96     13.32 o 
   2   7   1     2847.34     2792.58    234.57 o 
   3   7   1     8288.76     7771.14    288.07 o 
   4   7   1      259.49      267.42     54.66 o 
   5   7   1     9694.86    10020.07    350.77 o 
   6   7   1      631.96      632.76     78.46 o 
   7   7   1      456.00      300.65     78.94 o 
   8   7   1      448.62      534.86     91.58 o 
   9   7   1    50219.95    50120.96    861.32 o 
  10   7   1        0.37       -2.17     37.78 o 
  11   7   1        2.14       19.92     35.87 o 
  12   7   1     1684.17     1709.39    362.07 o 
  13   7   1       13.91      107.63     79.23 o 
  14   7   1       17.10      -69.15    118.41 o 
  15   7   1     1796.60     1706.59    405.03 o 
  16   7   1     2850.75     2467.36    501.19 o 
  17   7   1     3173.52     3724.93    638.87 o 
 -14   8   1    14678.05    15915.83   1002.52 o 
 -13   8   1     1605.19     1510.50    294.94 o 
 -12   8   1     1627.47     1636.30    302.80 o 
 -11   8   1       83.98       24.67    132.19 o 
 -10   8   1     3302.74     3344.06    396.65 o 
  -9   8   1      196.17      344.80    117.31 o 
  -8   8   1        3.00       13.54     27.32 o 
  -7   8   1      222.53      185.03     66.44 o 
  -6   8   1    14933.98    14696.13    383.30 o 
  -5   8   1     2065.19     2295.14    191.54 o 
  -4   8   1      135.88       48.16     35.75 o 
  -3   8   1       42.97       10.98     45.79 o 
  -2   8   1    16466.82    16039.91    356.82 o 
  -1   8   1     2709.15     2948.87    151.67 o 
   0   8   1    21389.02    20313.68    326.06 o 
   1   8   1     1144.12     1137.91     76.75 o 
   2   8   1      481.88      486.33     78.27 o 
   3   8   1     1833.91     1889.40    154.13 o 
   4   8   1      617.48      704.52     75.00 o 
   5   8   1       10.72       10.61     16.48 o 
   6   8   1      275.53      231.21     43.60 o 
   7   8   1     1010.39     1128.75    115.39 o 
   8   8   1    21306.81    20646.73    528.60 o 
   9   8   1      537.83      362.62     71.33 o 
  10   8   1     1199.26     1381.27    178.79 o 
  11   8   1      306.49       95.24    118.73 o 
  12   8   1       27.94       10.86     35.29 o 
  13   8   1      268.81      180.24    124.61 o 
  14   8   1      400.80      322.70    178.76 o 
  15   8   1     5481.00     6013.57    757.59 o 
  16   8   1     2147.70     1770.96    430.45 o 
  17   8   1      436.15      149.11    120.87 o 
 -13   9   1    12315.38    12054.17    859.53 o 
 -12   9   1      206.42       48.29     94.43 o 
 -11   9   1    14642.73    14875.92    885.47 o 
 -10   9   1        2.29       18.01     66.23 o 
  -9   9   1     2574.79     2880.44    356.26 o 
  -8   9   1      580.12      637.64    118.51 o 
  -7   9   1      967.56      798.06    116.45 o 
  -6   9   1       18.42       50.50     36.74 o 
  -5   9   1       26.60       47.88     37.86 o 
  -4   9   1      470.04      412.81     74.55 o 
  -3   9   1      595.94      644.57     82.00 o 
  -2   9   1       26.41       39.52     16.43 o 
  -1   9   1       86.84       39.13     31.73 o 
   0   9   1     3009.69     3060.96    163.13 o 
   1   9   1    43967.13    43255.68   1079.98 o 
   2   9   1     3964.55     4313.25    258.10 o 
   3   9   1       19.83        4.11     26.39 o 
   4   9   1      704.26      632.30     71.47 o 
   5   9   1      253.17      209.80     49.97 o 
   6   9   1      391.20      331.82     51.71 o 
   7   9   1     6922.99     7242.02    254.12 o 
   8   9   1       51.71       44.95     30.48 o 
   9   9   1     7386.93     7339.91    513.82 o 
  10   9   1      873.89     1113.83    245.91 o 
  11   9   1     3680.01     3549.92    311.44 o 
  12   9   1      350.70      254.93    102.12 o 
  13   9   1       78.15      -19.44     96.40 o 
  14   9   1       21.62       59.95     82.91 o 
  15   9   1      676.25      839.58    279.78 o 
  16   9   1       67.71      107.53    160.54 o 
 -13  10   1     1599.41     1184.25    270.14 o 
 -12  10   1     2399.11     3121.72    438.57 o 
 -11  10   1      414.01      160.54    101.75 o 
 -10  10   1     1620.54     1950.36    335.77 o 
  -9  10   1       60.20      144.65    168.66 o 
  -8  10   1    44126.67    42537.07   1928.08 o 
  -7  10   1       86.16       33.49     46.05 o 
  -6  10   1      582.49      535.28    152.48 o 
  -5  10   1      413.47      414.46     93.12 o 
  -4  10   1      173.03      231.76     58.19 o 
  -3  10   1      381.29      327.28     58.26 o 
  -2  10   1    26587.22    27479.38    464.57 o 
  -1  10   1     1702.28     1714.66    110.18 o 
   0  10   1    47863.11    47484.52   1870.01 o 
   1  10   1     5921.42     6040.98    195.45 o 
   2  10   1     5193.27     5185.39    262.83 o 
   3  10   1     6330.73     6563.56    332.38 o 
   4  10   1     1067.01      834.33     86.35 o 
   5  10   1     1357.69     1142.62    105.88 o 
   6  10   1     1750.09     1707.51    120.91 o 
   7  10   1        1.45      -12.89     29.25 o 
   8  10   1      466.30      355.32     69.26 o 
   9  10   1      447.29      564.60    133.64 o 
  10  10   1     1585.71     1652.38    207.53 o 
  11  10   1      147.91      116.68    117.25 o 
  12  10   1     1967.40     1883.06    241.73 o 
  13  10   1      583.06      325.34    176.96 o 
  14  10   1      418.30      452.76    178.74 o 
  15  10   1        7.08      -53.33    104.93 o 
  16  10   1      466.00      467.67    263.44 o 
 -12  11   1        1.07      -50.70     64.63 o 
 -11  11   1      371.63      727.43    323.48 o 
 -10  11   1       48.45       33.64     87.68 o 
  -9  11   1    40225.88    43683.68   2038.80 o 
  -8  11   1      301.45      352.37    109.11 o 
  -7  11   1    29035.10    28220.62   2433.02 o 
  -6  11   1        9.14       13.16     60.77 o 
  -5  11   1      733.51      460.05    100.79 o 
  -4  11   1       42.82       93.00     51.75 o 
  -3  11   1      564.07      520.41     63.40 o 
  -2  11   1     3332.07     3853.41    160.64 o 
  -1  11   1    17876.42    16486.57    683.17 o 
   0  11   1        0.41        3.04      9.66 o 
   1  11   1     8622.49     8066.22    673.42 o 
   2  11   1      192.98      110.10     77.49 o 
   3  11   1       59.24       17.26     21.77 o 
   4  11   1      403.63      287.65    147.67 o 
   5  11   1     3911.98     4185.59    250.14 o 
   6  11   1        6.03       32.74     32.67 o 
   7  11   1      145.45       47.13     42.43 o 
   8  11   1        1.56       -2.83     21.92 o 
   9  11   1       63.28        4.55     23.24 o 
  10  11   1      259.56      208.31     84.31 o 
  11  11   1      347.41      169.30     75.53 o 
  12  11   1        0.91       41.55    118.74 o 
  13  11   1     7808.53     8500.27    835.78 o 
  14  11   1      758.19      429.12    192.26 o 
  15  11   1     1275.29     1529.64    378.83 o 
  16  11   1        8.95       48.66     87.32 o 
 -12  12   1      560.54      210.70    140.31 o 
 -11  12   1      713.34      799.26    301.74 o 
 -10  12   1     1639.12     1716.37    428.67 o 
  -9  12   1     2248.94     2219.50    468.61 o 
  -8  12   1    24532.63    25244.25   1530.80 o 
  -7  12   1       65.53       93.63     63.02 o 
  -6  12   1      644.28      478.07    124.94 o 
  -5  12   1     1383.74     1526.40    189.15 o 
  -4  12   1     9653.71     8650.42    410.65 o 
  -3  12   1     4581.47     5176.89    287.36 o 
  -2  12   1     2593.97     3154.64    195.68 o 
  -1  12   1      651.04      591.14     62.15 o 
   0  12   1     1000.35     1270.90    264.97 o 
   1  12   1      388.94      380.82    140.84 o 
   2  12   1        1.01       11.08     12.42 o 
   3  12   1      376.16      327.99     63.02 o 
   4  12   1    75244.93    75535.52    863.51 o 
   5  12   1       42.85       40.34     29.38 o 
   6  12   1        3.57       -7.19     52.66 o 
   7  12   1      264.06      241.94     50.36 o 
   8  12   1     1126.78     1266.11    139.36 o 
   9  12   1      198.25      228.93     62.52 o 
  10  12   1      973.71     2217.09    686.86 o 
  11  12   1        6.22        2.30     34.62 o 
  12  12   1     1439.78     1835.52    386.41 o 
  13  12   1       13.61      116.58     86.06 o 
  14  12   1     2824.44     2789.51    497.37 o 
  15  12   1      315.25       85.51     76.25 o 
  16  12   1      289.23      227.81    195.05 o 
 -11  13   1     3045.75     3129.63    612.77 o 
 -10  13   1      581.70      495.82    247.43 o 
  -9  13   1      408.35      714.82    269.96 o 
  -8  13   1      160.20      154.50    137.14 o 
  -7  13   1       36.38      -10.23     37.89 o 
  -6  13   1        8.11       -1.38     83.29 o 
  -5  13   1      456.10      373.42    147.54 o 
  -4  13   1      445.54      212.73    111.59 o 
  -3  13   1    40113.91    38630.50    777.56 o 
  -2  13   1      900.66      773.24     91.74 o 
  -1  13   1     5116.83     5266.19    552.79 o 
   0  13   1     1439.96     1626.46    215.67 o 
   1  13   1        9.10       -8.76     85.30 o 
   2  13   1     2856.25     3015.10    157.88 o 
   3  13   1    79105.76    79891.39    855.61 o 
   4  13   1       98.69       19.17     17.48 o 
   5  13   1    70004.35    65863.73   1149.95 o 
   6  13   1      868.52     1016.54    159.21 o 
   7  13   1     7312.12     7071.81    326.99 o 
   8  13   1      286.88      367.14     78.81 o 
   9  13   1     1705.14     1538.63    171.94 o 
  10  13   1      115.57      -26.98     43.35 o 
  11  13   1       95.09       92.80    110.59 o 
  12  13   1      303.47       67.07    104.00 o 
  13  13   1      538.08      576.27    206.44 o 
  14  13   1        3.65     -308.80    205.86 o 
  15  13   1       72.17      192.33    175.90 o 
  16  13   1       37.73      156.08    143.35 o 
 -10  14   1     2674.68     2609.26    546.24 o 
  -9  14   1      179.33       13.34    107.50 o 
  -8  14   1      232.75      344.30    201.76 o 
  -7  14   1        0.87      110.12    150.60 o 
  -6  14   1     1565.65     2177.88    445.78 o 
  -5  14   1      745.51      823.41    136.18 o 
  -4  14   1      202.44      284.55     73.22 o 
  -3  14   1       12.70        2.40     58.68 o 
  -2  14   1     2327.59     2420.61    404.67 o 
  -1  14   1        0.05        1.32    192.58 o 
   0  14   1     3066.38     3559.60    459.56 o 
   1  14   1       10.80       13.26     47.00 o 
   2  14   1      925.66     1093.37    172.54 o 
   3  14   1      537.23      585.09     53.95 o 
   4  14   1    26728.79    26193.09    580.67 o 
   5  14   1      315.16      282.46    140.89 o 
   6  14   1     1425.93     1340.79    156.51 o 
   7  14   1      217.74      391.91     79.73 o 
   8  14   1     3343.06     3026.17    229.06 o 
   9  14   1       18.10      -25.15     37.16 o 
  10  14   1    40072.47    38839.74   4192.05 o 
  11  14   1       55.50      -97.11    126.52 o 
  12  14   1     1875.04     3545.10    553.67 o 
  13  14   1       72.23      140.37    109.48 o 
  14  14   1       29.08     -236.56    191.32 o 
  15  14   1        4.69      173.38    155.67 o 
  -9  15   1     2400.07     2261.47    513.22 o 
  -8  15   1        3.63       31.71    121.97 o 
  -7  15   1      441.47      580.75    246.90 o 
  -6  15   1      545.74      469.27    223.09 o 
  -5  15   1     4338.02     3894.71    582.74 o 
  -4  15   1        6.40      -22.06     61.48 o 
  -3  15   1     1955.81     2198.84    170.25 o 
  -2  15   1      267.44       69.20     81.69 o 
  -1  15   1      480.98      575.14    193.08 o 
   0  15   1      616.08      496.70    178.00 o 
   1  15   1      347.49      308.35    142.72 o 
   2  15   1      409.88      498.43    183.43 o 
   3  15   1     3673.55     3417.20    169.54 o 
   4  15   1      872.10     1056.33     80.96 o 
   5  15   1     1168.49     1141.80    116.90 o 
   6  15   1        2.52      -23.50     34.38 o 
   7  15   1     1769.12     1598.55    178.73 o 
   8  15   1       60.16       64.00     48.67 o 
   9  15   1   102145.65    96248.00   6042.79 o 
  10  15   1      213.42      235.75    163.71 o 
  11  15   1    11798.88    12668.94   1046.05 o 
  12  15   1       64.91      137.01    110.30 o 
  13  15   1      266.74       36.43    101.12 o 
  14  15   1       17.49     -170.96    154.23 o 
  15  15   1      662.34      224.94    143.50 o 
  -8  16   1      141.69       42.58     69.34 o 
  -7  16   1      378.86      323.62    178.34 o 
  -6  16   1     4582.62     5249.36    726.64 o 
  -5  16   1        9.49       26.65     76.06 o 
  -4  16   1      470.90      220.39    148.61 o 
  -3  16   1      212.62        8.19     71.34 o 
  -2  16   1     1216.15     1022.89    279.95 o 
  -1  16   1      256.17       65.86     87.24 o 
   0  16   1       18.39     -150.78    108.44 o 
   1  16   1      547.32      761.63    231.00 o 
   2  16   1     4911.23     4776.57    548.24 o 
   3  16   1      592.02      626.91    194.77 o 
   4  16   1       42.36       26.89     16.45 o 
   5  16   1       63.82       22.42     22.41 o 
   6  16   1       63.14       47.24     63.50 o 
   7  16   1       48.21       13.93     35.92 o 
   8  16   1     6610.20     5937.91    325.63 o 
   9  16   1        0.04      -55.73     70.28 o 
  10  16   1    21071.93    21989.49   1120.36 o 
  11  16   1        7.27     -139.02    127.03 o 
  12  16   1     2872.03     2914.81    523.13 o 
  13  16   1        1.68       59.98    101.48 o 
  14  16   1     1952.70     1558.77    401.39 o 
  -8  17   1      852.23      665.74    298.16 o 
  -7  17   1     7773.08     8468.04    978.98 o 
  -6  17   1        1.27     -230.42    163.95 o 
  -5  17   1     4573.60     5619.97    753.55 o 
  -4  17   1     1328.66     1358.01    358.59 o 
  -3  17   1      216.50      178.57    109.50 o 
  -2  17   1      151.71       64.51     69.13 o 
  -1  17   1     1197.90     1640.35    359.15 o 
   0  17   1      271.37      166.20    110.77 o 
   1  17   1     2363.41     2256.07    404.04 o 
   2  17   1      104.23       53.82     82.95 o 
   3  17   1     1015.25      932.60    240.91 o 
   4  17   1       44.16       67.77     90.28 o 
   5  17   1      934.69      850.71     79.82 o 
   6  17   1      469.03      439.28    162.37 o 
   7  17   1      667.57      606.01    188.68 o 
   8  17   1      177.25       55.70     78.96 o 
   9  17   1     3067.96     3017.93    326.44 o 
  10  17   1      326.35      105.21    196.03 o 
  11  17   1    16564.14    19508.47   1351.00 o 
  12  17   1      159.04      210.60    190.26 o 
  13  17   1     5619.64     5994.99    804.64 o 
  -7  18   1     1647.02     1271.67    397.96 o 
  -6  18   1     4010.66     4212.28    681.90 o 
  -5  18   1      439.84      676.55    290.52 o 
  -4  18   1     3431.21     3874.33    621.62 o 
  -3  18   1       97.34       -2.70    128.55 o 
  -2  18   1        0.20       65.05     88.07 o 
  -1  18   1      427.01      400.25    183.77 o 
   0  18   1     1859.09     2026.71    400.03 o 
   1  18   1      533.31      330.26    160.65 o 
   2  18   1     3889.01     4217.37    558.58 o 
   3  18   1       62.35       42.76     74.69 o 
   4  18   1     5158.36     6348.18    663.38 o 
   5  18   1      113.92      167.95    104.63 o 
   6  18   1      524.51      367.93    153.27 o 
   7  18   1       38.06      159.77    144.20 o 
   8  18   1      570.93      625.14    350.90 o 
   9  18   1        3.89      -12.33     32.50 o 
  10  18   1     1044.19     1387.01    230.66 o 
  11  18   1       94.39      -75.24     81.66 o 
  12  18   1     1886.50     2221.57    487.83 o 
  13  18   1       97.10      308.82    176.62 o 
  -6  19   1       73.52      312.88    221.92 o 
  -5  19   1     8891.83     9769.34   1047.27 o 
  -4  19   1      895.14     1172.20    376.88 o 
  -3  19   1     1648.96     1514.18    399.74 o 
  -2  19   1     2734.46     2913.56    528.51 o 
  -1  19   1     2170.19     2172.33    437.68 o 
   0  19   1      423.22      523.00    197.51 o 
   1  19   1       11.60       22.96     67.72 o 
   2  19   1      581.69      879.88    279.14 o 
   3  19   1        9.60       83.81     72.62 o 
   4  19   1      256.71      371.56    146.19 o 
   5  19   1     4465.20     5034.40    604.39 o 
   6  19   1       29.18       38.94    104.03 o 
   7  19   1       30.03       97.87     95.25 o 
   8  19   1        8.55      -39.87     95.02 o 
   9  19   1      818.99      957.28    293.65 o 
  10  19   1       93.24      204.09     90.94 o 
  11  19   1      197.77     -136.23    142.96 o 
  12  19   1       12.46     -289.09    192.72 o 
  -4  20   1     2515.21     2624.97    562.10 o 
  -3  20   1      601.77      659.09    265.67 o 
  -2  20   1    27893.54    29623.31   1749.39 o 
  -1  20   1     3679.08     4438.61    658.58 o 
   0  20   1     2130.01     2723.32    510.59 o 
   1  20   1      235.70       27.25     79.66 o 
   2  20   1     2434.17     3673.06    571.81 o 
   3  20   1        0.42      174.09    148.17 o 
   4  20   1     9641.59     8789.73    837.51 o 
   5  20   1       21.76      150.66    131.41 o 
   6  20   1     2377.12     2152.70    405.41 o 
   7  20   1        4.44      109.42    131.58 o 
   8  20   1     4813.25     4969.27    457.70 o 
   9  20   1       19.25     -138.17     92.12 o 
  10  20   1     2096.98     2003.88    453.52 o 
  11  20   1        6.23      451.03    269.10 o 
  -3  21   1    10858.54    10870.48   1117.58 o 
  -2  21   1      735.22      581.85    229.59 o 
  -1  21   1    17388.92    18728.45   1399.38 o 
   0  21   1     1197.38     1478.80    385.46 o 
   1  21   1     1792.79     1669.83    405.89 o 
   2  21   1      178.44      243.79    172.65 o 
   3  21   1       23.66     -116.69    149.25 o 
   4  21   1      540.37      724.40    261.08 o 
   5  21   1    10874.52    11150.15    963.24 o 
   6  21   1       38.21     -110.38    112.42 o 
   7  21   1     3714.56     3735.52    548.15 o 
   8  21   1       18.15      -28.45     58.73 o 
   9  21   1      313.43      430.87    110.62 o 
  -2  22   1      106.61       -5.86    109.53 o 
  -1  22   1      157.36      116.65    138.83 o 
   0  22   1      221.77      -85.86    107.83 o 
   1  22   1       12.76      151.97    147.36 o 
   2  22   1     3306.69     3670.18    600.71 o 
   3  22   1     1699.80     1851.64    407.94 o 
   4  22   1     2886.71     3302.88    548.32 o 
   5  22   1      252.14      396.34    198.02 o 
   6  22   1      677.01      954.93    303.58 o 
   7  22   1      387.98      363.86    163.31 o 
   8  22   1     1649.47     1722.05    376.97 o 
   1  23   1      926.35     1388.35    418.44 o 
   2  23   1      166.34      344.05    196.82 o 
   3  23   1     9068.15     8507.78    928.29 o 
   4  23   1      671.60      637.79    249.48 o 
   5  23   1      220.20      367.63    166.97 o 
   6  23   1        6.10       92.69     99.79 o 
   7  23   1      548.50      597.00    228.79 o 
  -5 -22   2        1.33      -95.24    139.03 o 
  -4 -22   2       20.09     -232.84    162.06 o 
  -3 -22   2      268.21      282.35    205.46 o 
  -2 -22   2      324.09      410.90    247.79 o 
  -8 -21   2       12.24       -2.70     47.92 o 
  -7 -21   2      812.33      828.69    269.99 o 
  -6 -21   2       85.70      438.91    231.50 o 
  -5 -21   2      620.17      267.77    147.19 o 
  -4 -21   2       51.73       83.00    111.48 o 
  -3 -21   2     7228.02     7360.65    876.52 o 
  -2 -21   2     1509.16     1615.38    418.10 o 
  -1 -21   2      117.74      343.38    196.79 o 
   0 -21   2       17.40      -49.84    128.37 o 
   1 -21   2     1146.90     1241.13    396.91 o 
 -10 -20   2     3682.15     3234.93    536.16 o 
  -9 -20   2        6.40      -77.80     86.93 o 
  -8 -20   2      524.89      221.91    124.30 o 
  -7 -20   2      116.54     -227.90    151.93 o 
  -6 -20   2      134.13       75.34     78.36 o 
  -5 -20   2       36.86     -246.00    164.00 o 
  -4 -20   2     1697.62     1616.73    384.68 o 
  -3 -20   2       39.73       95.24     76.19 o 
  -2 -20   2       74.48       74.84     76.29 o 
  -1 -20   2        0.49     -128.81    137.74 o 
   0 -20   2      556.52      607.78    241.47 o 
   1 -20   2      479.14      707.20    283.47 o 
   2 -20   2     3548.29     3866.72    653.97 o 
 -11 -19   2     3817.22     3389.13    535.64 o 
 -10 -19   2        1.25      -85.04     74.67 o 
  -9 -19   2       11.24       54.11     60.53 o 
  -8 -19   2       21.17       24.54     88.44 o 
  -7 -19   2    10399.12    10927.07    956.94 o 
  -6 -19   2        3.26      149.65     91.33 o 
  -5 -19   2      308.02      108.90     68.39 o 
  -4 -19   2       57.69      -31.60     91.67 o 
  -3 -19   2      858.39      976.65    297.70 o 
  -2 -19   2       33.61     -230.02    153.35 o 
  -1 -19   2       15.71     -249.22    166.15 o 
   0 -19   2     1789.07     1559.81    382.50 o 
   1 -19   2     4767.21     5430.79    745.81 o 
   2 -19   2      294.45      345.81    217.36 o 
   3 -19   2    16366.34    16659.51   1366.97 o 
   4 -19   2     1005.59      975.38    349.21 o 
 -12 -18   2     3197.13     4055.67    662.61 o 
 -11 -18   2       92.84       60.67     64.98 o 
 -10 -18   2     1491.34     1302.20    239.87 o 
  -9 -18   2       84.70       63.37     70.39 o 
  -8 -18   2     7193.51     6880.76    731.73 o 
  -7 -18   2      211.46      345.07    155.43 o 
  -6 -18   2    15067.86    16349.30   1145.73 o 
  -5 -18   2       28.37       64.68     60.61 o 
  -4 -18   2     3018.65     2707.71    476.30 o 
  -3 -18   2      188.77      252.20    133.67 o 
  -2 -18   2      575.35      398.01    216.93 o 
  -1 -18   2      609.82      573.37    210.07 o 
   0 -18   2      350.15      291.09    150.13 o 
   1 -18   2      550.46      563.31    222.60 o 
   2 -18   2    12169.02    12866.90   1136.94 o 
   3 -18   2      799.01      770.10    302.56 o 
   4 -18   2      308.13      334.07    203.44 o 
   5 -18   2       69.88      152.65     84.34 o 
 -13 -17   2     3872.25     4150.42    672.45 o 
 -12 -17   2      223.48      518.63    282.54 o 
 -11 -17   2     1858.27     2463.52    503.40 o 
 -10 -17   2       21.48       20.12     45.20 o 
  -9 -17   2      347.85      575.49    157.49 o 
  -8 -17   2       69.54       16.41     86.04 o 
  -7 -17   2    50536.09    54142.45   1998.85 o 
  -6 -17   2       52.20      361.98    191.49 o 
  -5 -17   2     1992.19     1978.99    386.42 o 
  -4 -17   2       61.27      140.43    110.53 o 
  -3 -17   2       91.06       80.80     83.73 o 
  -2 -17   2       44.33      100.47     93.28 o 
  -1 -17   2     1207.18     1535.11    360.57 o 
   0 -17   2     4136.98     4285.56    605.64 o 
   1 -17   2     1940.42     2682.88    496.90 o 
   2 -17   2       56.66     -104.68    134.37 o 
   3 -17   2      520.76      415.71    159.52 o 
   4 -17   2        1.02      -55.31    109.75 o 
   5 -17   2     1951.54     1682.40    414.71 o 
   6 -17   2     1595.71     1443.96    403.28 o 
 -13 -16   2      151.89      180.76    145.49 o 
 -12 -16   2     1886.25     2331.61    483.67 o 
 -11 -16   2        8.18      -51.15     56.79 o 
 -10 -16   2      118.10       49.04     86.87 o 
  -9 -16   2       46.40       39.22     83.31 o 
  -8 -16   2     6118.00     5906.39    655.08 o 
  -7 -16   2       45.86       52.67    119.70 o 
  -6 -16   2    33609.33    36929.37   1611.94 o 
  -5 -16   2      224.89      120.15     84.16 o 
  -4 -16   2      147.95       29.54     58.19 o 
  -3 -16   2        1.55      -37.71     57.26 o 
  -2 -16   2     5211.68     5875.68    669.36 o 
  -1 -16   2      599.07      638.57    241.82 o 
   0 -16   2     5383.68     6824.75    747.81 o 
   1 -16   2       62.84      108.11    112.30 o 
   2 -16   2     1167.19     1480.31    361.80 o 
   3 -16   2        0.02       35.21     71.28 o 
   4 -16   2     1205.87     1904.13    440.02 o 
   5 -16   2     1716.74     1732.61    424.90 o 
   6 -16   2     8277.36     8001.38    926.95 o 
   7 -16   2     1838.71     1516.47    399.92 o 
 -14 -15   2        1.61     -179.19    149.63 o 
 -13 -15   2     6723.55     7272.99    853.72 o 
 -12 -15   2      398.37      260.85    147.19 o 
 -11 -15   2      995.31      972.43    293.62 o 
 -10 -15   2      102.64       77.75     64.86 o 
  -9 -15   2        1.35      -20.16     68.07 o 
  -8 -15   2       61.47       41.60     70.60 o 
  -7 -15   2     4920.65     4267.79    563.62 o 
  -6 -15   2       21.41       35.37     67.61 o 
  -5 -15   2      248.82      161.10     40.72 o 
  -4 -15   2       38.03      -45.77    128.71 o 
  -3 -15   2     4722.77     4826.76    578.55 o 
  -2 -15   2     1104.31      918.75    260.91 o 
  -1 -15   2    64715.50    69504.39   2243.79 o 
   0 -15   2      101.06      168.37    152.31 o 
   1 -15   2        1.96      -15.95     59.52 o 
   2 -15   2      750.82      842.39    259.71 o 
   3 -15   2       67.51      479.08    280.75 o 
   4 -15   2      724.44     1023.48    298.48 o 
   5 -15   2     4582.66     5358.36    718.96 o 
   6 -15   2    11745.21    13361.67   1166.93 o 
   7 -15   2     5643.42     5591.91    776.14 o 
   8 -15   2       68.70      -86.72    112.34 o 
 -15 -14   2       22.47      201.88    166.53 o 
 -14 -14   2     1669.73     1027.46    331.93 o 
 -13 -14   2      217.14      346.99    175.12 o 
 -12 -14   2       53.04       80.22    108.24 o 
 -11 -14   2       31.90      -13.85     60.16 o 
 -10 -14   2      652.14      481.61    157.00 o 
  -9 -14   2       55.54       42.81     35.49 o 
  -8 -14   2     1191.87     1069.32    157.87 o 
  -7 -14   2      118.49       93.17     29.06 o 
  -6 -14   2      825.67      725.69    113.98 o 
  -5 -14   2       27.02       -8.94     69.45 o 
  -4 -14   2     2045.73     2710.83    417.46 o 
  -3 -14   2       52.99      -45.42     95.08 o 
  -2 -14   2    27799.13    28270.84   1352.93 o 
  -1 -14   2       87.96      116.24    142.29 o 
   0 -14   2    21143.37    19986.80   1188.16 o 
   1 -14   2      440.03      644.75    216.89 o 
   2 -14   2     5297.67     5252.13    628.67 o 
   3 -14   2      789.77     1065.26    290.17 o 
   4 -14   2        8.35      268.81    143.89 o 
   5 -14   2     6012.67     6323.02    758.88 o 
   6 -14   2     9366.21     9551.94    965.26 o 
   7 -14   2      427.18      616.75    269.68 o 
   8 -14   2     1131.17     1126.93    355.21 o 
   9 -14   2      385.27      389.53    213.94 o 
 -15 -13   2      103.47      107.28    102.81 o 
 -14 -13   2       62.75       11.71     82.19 o 
 -13 -13   2     1620.95     1993.73    431.20 o 
 -12 -13   2      132.85      122.64    115.75 o 
 -11 -13   2      181.33      255.54    158.37 o 
 -10 -13   2      132.83       66.24    105.71 o 
  -9 -13   2     3421.89     3354.07    376.88 o 
  -8 -13   2      121.82      187.02     61.37 o 
  -7 -13   2     2341.11     1981.92    205.63 o 
  -6 -13   2      143.57      167.11     51.11 o 
  -5 -13   2      141.05       78.21     75.70 o 
  -4 -13   2      383.45      339.96     56.29 o 
  -3 -13   2      865.37     1341.68    279.67 o 
  -2 -13   2      172.93       89.62     79.17 o 
  -1 -13   2    25086.63    24887.90   1240.12 o 
   0 -13   2      776.18      472.95    187.12 o 
   1 -13   2     7317.53     8752.16    768.48 o 
   2 -13   2      576.01      685.63    229.58 o 
   3 -13   2     3842.52     3450.58    513.07 o 
   4 -13   2      267.78      275.46    114.36 o 
   5 -13   2     2836.25     3498.35    550.09 o 
   6 -13   2     2160.56     2585.66    488.86 o 
   7 -13   2       22.75      157.09    136.84 o 
   8 -13   2      893.90      857.26    294.08 o 
   9 -13   2      888.51     1116.27    333.22 o 
  10 -13   2     3814.98     3979.74    684.25 o 
 -15 -12   2       41.84      112.50    115.92 o 
 -14 -12   2        5.77       23.09     84.55 o 
 -13 -12   2      277.49       57.40    150.61 o 
 -12 -12   2     2380.08     2637.26    465.00 o 
 -11 -12   2      158.37      260.93    140.27 o 
 -10 -12   2     1910.76     2226.82    398.56 o 
  -9 -12   2      355.83      445.16    113.08 o 
  -8 -12   2    19549.01    18753.66    908.93 o 
  -7 -12   2      152.76      115.48     42.50 o 
  -6 -12   2     2515.24     2487.18    185.34 o 
  -5 -12   2      175.24      194.90     49.62 o 
  -4 -12   2     2352.76     2215.01    143.09 o 
  -3 -12   2      231.40      338.18     95.14 o 
  -2 -12   2     2915.24     3053.26    386.17 o 
  -1 -12   2      192.28      222.94     85.05 o 
   0 -12   2      275.59      196.09    113.26 o 
   1 -12   2     1715.46     1448.25    307.95 o 
   2 -12   2     2270.51     2463.02    401.33 o 
   3 -12   2      112.08      136.56     37.81 o 
   4 -12   2    10974.47    11043.32    416.72 o 
   5 -12   2     1465.15     1448.39    172.54 o 
   6 -12   2     2078.83     1937.27    284.73 o 
   7 -12   2     1132.97      946.51    285.62 o 
   8 -12   2        6.03      121.19    142.97 o 
   9 -12   2     2378.25     2558.06    529.66 o 
  10 -12   2     4014.78     5017.51    750.11 o 
  11 -12   2     4608.94     5350.55    794.96 o 
 -16 -11   2      149.28      215.29    158.52 o 
 -15 -11   2      165.69      100.67    101.42 o 
 -14 -11   2      806.15      617.38    207.78 o 
 -13 -11   2      465.01      523.69    230.74 o 
 -12 -11   2     2738.73     3015.19    492.64 o 
 -11 -11   2     7106.03     8413.40    791.34 o 
 -10 -11   2      126.62      239.74    132.45 o 
  -9 -11   2     9538.94     9534.52    526.80 o 
  -8 -11   2      135.39       59.93     49.81 o 
  -7 -11   2    15239.61    12584.04    517.17 o 
  -6 -11   2       71.25       32.30     27.42 o 
  -5 -11   2     5570.81     5599.41    296.00 o 
  -4 -11   2      593.69      572.08     80.26 o 
  -3 -11   2     3838.79     3660.56    419.53 o 
  -2 -11   2      183.57      250.77    116.59 o 
  -1 -11   2       42.74       71.61     74.37 o 
   0 -11   2     1421.74     1160.09    182.71 o 
   1 -11   2     9697.21     9296.76    431.37 o 
   2 -11   2     1097.78      999.71    244.66 o 
   3 -11   2       89.23       97.31     42.12 o 
   4 -11   2     2068.77     2273.23    194.03 o 
   5 -11   2     7854.72     7854.95    406.05 o 
   6 -11   2      671.46      635.65    121.98 o 
   7 -11   2     4995.57     4010.46    339.70 o 
   8 -11   2      109.77      -69.24    137.66 o 
   9 -11   2     1343.98     1146.24    327.24 o 
  10 -11   2     3174.56     3450.65    597.86 o 
  11 -11   2     3510.41     3256.99    604.40 o 
  12 -11   2     1198.32     1455.47    433.61 o 
 -16 -10   2        0.98      -83.67    145.44 o 
 -15 -10   2        6.03      101.54    101.02 o 
 -14 -10   2    17305.87    17655.50   1222.03 o 
 -13 -10   2     4608.36     5187.38    647.19 o 
 -12 -10   2    11780.45    12236.99    956.01 o 
 -11 -10   2     1476.07     1527.54    329.93 o 
 -10 -10   2      518.90      420.91    167.69 o 
  -9 -10   2      164.42       45.03     30.43 o 
  -8 -10   2     7742.13     7422.42    347.59 o 
  -7 -10   2      570.08      649.81    100.85 o 
  -6 -10   2   197447.55   186043.95   3834.98 o 
  -5 -10   2      708.95      790.83    110.86 o 
  -4 -10   2    12659.02    13559.62    412.52 o 
  -3 -10   2        9.04        1.57     32.49 o 
  -2 -10   2    16711.21    17789.42    924.25 o 
  -1 -10   2       20.12      106.84     82.20 o 
   0 -10   2     1953.45     2747.17    379.88 o 
   1 -10   2     4057.79     4179.63    278.03 o 
   2 -10   2        8.34       11.25     18.99 o 
   3 -10   2      663.20      718.04     98.41 o 
   4 -10   2      797.33      760.50    115.44 o 
   5 -10   2      381.72      143.25    101.00 o 
   6 -10   2      424.57      392.95     94.16 o 
   7 -10   2       56.25      141.40     72.18 o 
   8 -10   2      624.89      738.65    217.07 o 
   9 -10   2      241.42       80.18     75.13 o 
  10 -10   2      191.62      220.34    136.84 o 
  11 -10   2      906.75      548.07    258.47 o 
  12 -10   2        1.34      182.12    192.56 o 
 -16  -9   2       40.69      -56.82    110.13 o 
 -15  -9   2       56.94      236.39    163.18 o 
 -14  -9   2      919.67     1000.88    313.47 o 
 -13  -9   2    47316.00    48576.38   1927.01 o 
 -12  -9   2      891.78      738.44    257.79 o 
 -11  -9   2     6259.80     6608.04    660.77 o 
 -10  -9   2      192.87      136.08     78.25 o 
  -9  -9   2       57.76       15.31     28.19 o 
  -8  -9   2     1532.36     1394.62    149.06 o 
  -7  -9   2   100713.13   100694.20   1972.57 o 
  -6  -9   2     1554.38     1420.55    157.59 o 
  -5  -9   2   132716.84   130407.12   1207.47 o 
  -4  -9   2     1265.47     1100.29    104.26 o 
  -3  -9   2    13664.84    13532.54    322.38 o 
  -2  -9   2       50.30        1.69     35.66 o 
  -1  -9   2    42187.36    43780.22   1399.34 o 
   0  -9   2      984.56      888.37    199.46 o 
   1  -9   2     7105.12     8085.53    588.46 o 
   2  -9   2     2188.21     2335.58    129.98 o 
   3  -9   2     3586.70     4089.67    210.41 o 
   4  -9   2        0.55       29.55     47.95 o 
   5  -9   2     7136.76     6813.00    375.22 o 
   6  -9   2        1.85      -11.20     34.80 o 
   7  -9   2    15789.67    14316.72   1126.33 o 
   8  -9   2      406.51      501.85    103.00 o 
   9  -9   2    10201.51    10307.32    691.18 o 
  10  -9   2      249.67      238.89    122.06 o 
  11  -9   2      201.52      171.48    208.61 o 
  12  -9   2      336.98      292.54    231.77 o 
  13  -9   2      307.79      -27.89     81.38 o 
 -16  -8   2       23.26        4.91     55.95 o 
 -15  -8   2      761.75      586.15    230.98 o 
 -14  -8   2     1367.38     1431.03    327.60 o 
 -13  -8   2      167.99      331.78    160.03 o 
 -12  -8   2    15462.69    16233.40   1046.92 o 
 -11  -8   2      194.35      162.27     68.00 o 
 -10  -8   2      685.48      706.35    143.44 o 
  -9  -8   2      406.98      343.89     73.72 o 
  -8  -8   2     2294.61     2325.46    187.45 o 
  -7  -8   2      877.15      750.25    105.45 o 
  -6  -8   2    28217.20    27544.53    578.44 o 
  -5  -8   2      132.37       94.03     97.30 o 
  -4  -8   2     2432.82     2304.70    172.55 o 
  -3  -8   2      243.19      178.41     91.50 o 
  -2  -8   2    40804.69    40985.37   1091.33 o 
  -1  -8   2       21.13       25.99     72.64 o 
   0  -8   2   622780.81   646573.50   5202.54 o 
   1  -8   2     5485.79     5597.84    356.34 o 
   2  -8   2     2384.47     3177.06    170.21 o 
   3  -8   2      610.81      513.39     82.82 o 
   4  -8   2      192.86      106.17     52.01 o 
   5  -8   2      146.55      200.41     60.49 o 
   6  -8   2    19723.43    20194.42    710.17 o 
   7  -8   2     5651.46     5622.69    334.46 o 
   8  -8   2     1488.07     1447.96    180.36 o 
   9  -8   2       31.94      156.45     82.74 o 
  10  -8   2     1506.11     1960.19    304.68 o 
  11  -8   2      754.99      713.97    190.56 o 
  12  -8   2       62.99      -28.76    120.91 o 
  13  -8   2      929.39      692.80    578.13 o 
 -16  -7   2      538.56      256.80    155.55 o 
 -15  -7   2     2495.47     2942.41    504.65 o 
 -14  -7   2        3.06      -33.56     93.71 o 
 -13  -7   2     1347.82     1943.44    380.04 o 
 -12  -7   2      441.07      614.50    200.34 o 
 -11  -7   2       73.33      -10.55     63.03 o 
 -10  -7   2       10.97      -42.12     67.97 o 
  -9  -7   2     2212.15     1813.02    171.17 o 
  -8  -7   2       11.94      -14.85     28.28 o 
  -7  -7   2    18937.19    20452.29    518.69 o 
  -6  -7   2      539.28      138.60    151.83 o 
  -5  -7   2        0.44       17.75     18.82 o 
  -4  -7   2       56.39      132.25     41.89 o 
  -3  -7   2     1056.57      877.67     82.59 o 
  -2  -7   2      311.80      400.11     46.72 o 
  -1  -7   2   647860.69   669565.44   3402.16 o 
   0  -7   2     1206.05     1331.97    224.13 o 
   1  -7   2   166145.61   168188.53   3311.47 o 
   2  -7   2      301.64      456.62     64.83 o 
   3  -7   2      712.54      681.49    165.15 o 
   4  -7   2      237.12      170.24     58.70 o 
   5  -7   2       25.45      -29.05     35.32 o 
   6  -7   2    26489.50    26440.87    668.25 o 
   7  -7   2    31659.79    31178.08    789.64 o 
   8  -7   2       90.54       44.00     38.32 o 
   9  -7   2      847.48      582.55    159.99 o 
  10  -7   2       26.84      -70.11     98.78 o 
  11  -7   2     1244.87     1976.25    315.68 o 
  12  -7   2       48.37       92.80     94.81 o 
  13  -7   2     1257.32     1230.39    263.51 o 
  14  -7   2      340.70        9.17     63.08 o 
 -16  -6   2       24.04      -58.04    173.26 o 
 -15  -6   2      543.44      556.37    233.99 o 
 -14  -6   2      509.50      741.51    241.74 o 
 -13  -6   2       72.04      -25.29     69.66 o 
 -12  -6   2       26.97      -28.66     76.11 o 
 -11  -6   2        2.81       -5.29     47.49 o 
 -10  -6   2       29.05      -43.43     65.63 o 
  -9  -6   2      288.78      154.10     60.04 o 
  -8  -6   2     1424.22     1586.47    150.87 o 
  -7  -6   2     1131.27     1350.36    131.82 o 
  -6  -6   2     4199.64     4393.25    193.40 o 
  -5  -6   2       28.07       -0.78     20.53 o 
  -4  -6   2      541.20      590.37     70.82 o 
  -3  -6   2        7.90        7.28     19.37 o 
  -2  -6   2    19546.24    19251.67    330.73 o 
  -1  -6   2     3517.04     3605.16    331.29 o 
   0  -6   2   307136.88   302174.25   3129.86 o 
   1  -6   2     1484.80     1874.33     90.81 o 
   2  -6   2     9853.99    10322.02    309.62 o 
   3  -6   2      101.61      114.29     36.53 o 
   4  -6   2    39745.36    40741.27    817.68 o 
   5  -6   2     5331.60     5193.04    290.40 o 
   6  -6   2    63309.33    62375.26   1873.45 o 
   7  -6   2     7356.75     7331.56    319.11 o 
   8  -6   2      327.67      229.37     78.35 o 
   9  -6   2      417.91      480.88    140.57 o 
  10  -6   2       73.70      129.87     95.53 o 
  11  -6   2      274.87      353.48    140.21 o 
  12  -6   2    12986.90    13704.41    838.00 o 
  13  -6   2        6.85       88.68    108.28 o 
  14  -6   2     3939.41     2635.04    400.69 o 
 -16  -5   2      240.43      416.59    156.63 o 
 -15  -5   2      716.57      675.95    211.12 o 
 -14  -5   2      503.94      517.40    198.63 o 
 -13  -5   2      599.41     1139.23    284.60 o 
 -12  -5   2      737.82      643.87    204.29 o 
 -11  -5   2      124.61       93.53     83.47 o 
 -10  -5   2     3090.29     2817.95    263.87 o 
  -9  -5   2    33934.43    34777.80   1029.68 o 
  -8  -5   2      512.50      356.84    118.88 o 
  -7  -5   2    13559.86    13706.64    410.56 o 
  -6  -5   2       15.24       24.75     20.68 o 
  -5  -5   2       66.38       20.49     15.51 o 
  -4  -5   2      121.94       65.42     16.91 o 
  -3  -5   2     2016.65     1980.75     98.67 o 
  -2  -5   2     1831.22     1764.39     80.20 o 
  -1  -5   2      471.79      434.23    113.87 o 
   0  -5   2    11181.79    11994.41    573.40 o 
   1  -5   2     7390.84     8463.78    333.98 o 
   2  -5   2        0.02       -2.13     16.38 o 
   3  -5   2    23018.93    22302.68    456.64 o 
   4  -5   2     1555.42     1760.00    165.21 o 
   5  -5   2   120290.30   114471.49   1246.30 o 
   6  -5   2    15380.63    15755.63    495.93 o 
   7  -5   2    14182.02    14020.39    431.80 o 
   8  -5   2      350.99      324.67     99.06 o 
   9  -5   2        2.92      -36.26     54.53 o 
  10  -5   2     1447.38     1268.07    225.64 o 
  11  -5   2    15251.16    16617.13    861.24 o 
  12  -5   2     2235.15     2067.36    322.60 o 
  13  -5   2    39472.49    39861.33   1466.83 o 
  14  -5   2       62.36      109.61    160.35 o 
  15  -5   2       18.75       20.75     72.14 o 
 -16  -4   2     1043.57      803.18    195.66 o 
 -15  -4   2     1340.04     1018.17    258.12 o 
 -14  -4   2     4220.59     4322.47    580.03 o 
 -13  -4   2       41.14      -89.66    125.15 o 
 -12  -4   2      307.79      397.06    148.13 o 
 -11  -4   2      265.20      323.16    142.28 o 
 -10  -4   2     1585.45     1429.21    189.25 o 
  -9  -4   2     1809.61     1845.91    166.45 o 
  -8  -4   2      312.16      393.97     71.90 o 
  -7  -4   2      154.85      123.70     99.70 o 
  -6  -4   2     2299.54     2313.78    171.60 o 
  -5  -4   2     2067.51     1868.75    113.36 o 
  -4  -4   2       41.03        7.27     18.03 o 
  -3  -4   2        0.24       29.38     17.46 o 
  -2  -4   2    12715.12    12668.46    234.73 o 
  -1  -4   2     7902.88     7499.23    152.27 o 
   0  -4   2      179.20      215.28     79.44 o 
   1  -4   2        1.01        4.50     32.33 o 
   2  -4   2     4445.93     3811.38    161.28 o 
   3  -4   2       67.62       30.28     21.85 o 
   4  -4   2    20463.13    20214.71    463.34 o 
   5  -4   2     2468.25     2579.59    181.32 o 
   6  -4   2    85392.00    85621.80   1124.90 o 
   7  -4   2       18.80       -4.31     52.59 o 
   8  -4   2    21343.23    20800.26    542.10 o 
   9  -4   2     4726.95     5090.95    422.29 o 
  10  -4   2      865.32     1178.92    219.81 o 
  11  -4   2     4744.18     4450.03    436.34 o 
  12  -4   2     9873.97    10916.24    716.17 o 
  13  -4   2     2882.51     3364.77    459.69 o 
  14  -4   2      330.60      342.39    134.61 o 
  15  -4   2       96.24      189.91    203.73 o 
 -16  -3   2     1601.41     1655.75    293.29 o 
 -15  -3   2      720.93     1034.95    225.95 o 
 -14  -3   2       49.02     -120.54    190.02 o 
 -13  -3   2     2396.75     2597.13    427.58 o 
 -12  -3   2     3777.54     3811.86    482.74 o 
 -11  -3   2     2664.86     2640.71    616.26 o 
 -10  -3   2      246.35      275.13     64.08 o 
  -9  -3   2     2168.17     2049.72    176.94 o 
  -8  -3   2       28.30       47.98     27.02 o 
  -7  -3   2     9450.76     9976.50    342.02 o 
  -6  -3   2       59.59       41.60     21.47 o 
  -5  -3   2      834.32     1119.98     86.89 o 
  -4  -3   2       59.49       67.01     26.67 o 
  -3  -3   2    82981.87    81405.20    852.44 o 
  -2  -3   2     2857.71     2745.86    125.10 o 
  -1  -3   2    18476.48    20167.33    301.81 o 
   0  -3   2     2985.38     2825.92    236.94 o 
   1  -3   2     4326.89     4047.36    291.51 o 
   2  -3   2     1817.28     1761.16    150.96 o 
   3  -3   2      169.43      169.31     42.59 o 
   4  -3   2      819.44      688.15     76.93 o 
   5  -3   2     7971.93     7980.84    308.41 o 
   6  -3   2      133.55       84.20     31.18 o 
   7  -3   2    23402.26    23442.11    615.62 o 
   8  -3   2     2017.34     2083.78    165.45 o 
   9  -3   2     1124.32      991.18    181.02 o 
  10  -3   2     1146.46     1323.34    231.09 o 
  11  -3   2     3733.50     3729.97    392.42 o 
  12  -3   2     4759.06     5276.87    492.72 o 
  13  -3   2       10.32       51.18    159.69 o 
  14  -3   2      762.60      491.66    181.55 o 
  15  -3   2     4863.68     4503.04    706.90 o 
 -16  -2   2      854.59      734.85    186.78 o 
 -15  -2   2        1.69     -114.19     88.30 o 
 -14  -2   2     5788.24     4646.92    449.60 o 
 -13  -2   2     6300.15     6813.01    862.28 o 
 -12  -2   2    27527.34    30739.75   1410.54 o 
 -11  -2   2     8777.71     8392.39    461.11 o 
 -10  -2   2     1181.04     1200.71    238.37 o 
  -9  -2   2      501.28      499.83    117.70 o 
  -8  -2   2      154.86       84.69     75.33 o 
  -7  -2   2     1525.10     1591.92    130.71 o 
  -6  -2   2    27823.13    27318.50    439.96 o 
  -5  -2   2     2879.69     3022.47    161.10 o 
  -4  -2   2     9423.71    10188.95    333.17 o 
  -3  -2   2     3705.50     3823.52    218.94 o 
  -2  -2   2    33973.57    35062.31    613.61 o 
  -1  -2   2     1492.63     1345.83     64.27 o 
   0  -2   2    54318.62    52974.67    891.25 o 
   1  -2   2     1387.15     1123.01     97.45 o 
   2  -2   2     6798.89     6777.38    270.64 o 
   3  -2   2     3116.93     3588.66    163.81 o 
   4  -2   2      232.55      256.55     50.44 o 
   5  -2   2       74.66      132.96     35.97 o 
   6  -2   2      693.95      336.36    207.71 o 
   7  -2   2      667.43      734.73    108.26 o 
   8  -2   2     3890.83     3694.00    272.96 o 
   9  -2   2     2142.99     2056.19    201.38 o 
  10  -2   2     9587.88     8899.63    559.19 o 
  11  -2   2      904.62     1043.53    204.29 o 
  12  -2   2     1103.45     1222.46    229.70 o 
  13  -2   2      557.35      409.17    140.75 o 
  14  -2   2      101.37      123.08    100.21 o 
  15  -2   2      553.91      385.90    147.02 o 
  16  -2   2     3310.41     3232.84    597.77 o 
 -16  -1   2       16.03      -50.16    117.76 o 
 -15  -1   2        6.54      -50.81    119.43 o 
 -14  -1   2      679.01      315.26    150.74 o 
 -13  -1   2    17464.88    17649.50    839.62 o 
 -12  -1   2     3490.89     3998.59    374.16 o 
 -11  -1   2     4976.22     4731.44    517.83 o 
 -10  -1   2     5074.74     5126.00    374.87 o 
  -9  -1   2     1803.13     2119.13    223.12 o 
  -8  -1   2      918.28     1267.48    183.80 o 
  -7  -1   2       42.64       60.04     32.33 o 
  -6  -1   2    10568.02    11305.67    320.64 o 
  -5  -1   2    13619.10    12939.51    309.67 o 
  -4  -1   2     1612.58     1647.71     97.43 o 
  -3  -1   2      317.49      329.51     42.66 o 
  -2  -1   2      487.53      338.63     49.66 o 
  -1  -1   2    19200.10    20847.88    758.84 o 
   0  -1   2      964.88      795.48     95.53 o 
   1  -1   2    12936.12    12634.05    283.70 o 
   2  -1   2     4657.19     4710.92    211.43 o 
   3  -1   2    15444.78    15845.47    419.86 o 
   4  -1   2     1697.02     1978.78    226.63 o 
   5  -1   2     4332.49     4780.86    225.02 o 
   6  -1   2      954.00      438.85    348.56 o 
   7  -1   2     3229.91     3259.94    187.05 o 
   8  -1   2     7425.91     7558.07    443.71 o 
   9  -1   2    21082.30    20636.98    710.06 o 
  10  -1   2     2351.62     2748.19    467.87 o 
  11  -1   2      783.00      590.39    220.47 o 
  12  -1   2       10.00      -39.26     78.56 o 
  13  -1   2     4382.60     4338.76    439.76 o 
  14  -1   2     1129.37     1257.03    245.16 o 
  15  -1   2       13.42        3.51     73.63 o 
  16  -1   2        5.28      -19.09     86.67 o 
 -16   0   2       99.00       86.66    100.57 o 
 -15   0   2     2968.24     3133.54    610.20 o 
 -14   0   2     3388.36     3589.19    400.18 o 
 -13   0   2     1784.03     1647.89    255.85 o 
 -12   0   2      112.39       50.08    178.54 o 
 -11   0   2     1272.45     1357.25    160.58 o 
 -10   0   2     7919.91     7562.07    474.25 o 
  -9   0   2      666.27      548.77     94.05 o 
  -8   0   2     3686.06     3579.58    227.45 o 
  -7   0   2     8718.23     9071.12    313.41 o 
  -6   0   2    44006.92    43482.39    628.40 o 
  -5   0   2     4956.71     5095.92    193.46 o 
  -4   0   2     2513.44     2820.07    126.01 o 
  -3   0   2      732.38      799.37     56.88 o 
  -2   0   2    10268.11    10649.21    395.30 o 
  -1   0   2     2665.54     2514.09    108.98 o 
   0   0   2   280487.41   271524.91   5048.17 o 
   1   0   2     1181.77     1009.74     67.21 o 
   2   0   2    75509.73    72360.51    491.22 o 
   3   0   2     5321.98     5712.78    190.72 o 
   4   0   2      120.67      177.36     59.14 o 
   5   0   2     1681.31     1644.24    112.24 o 
   6   0   2     1843.10     2240.78    141.33 o 
   7   0   2      504.38      566.25     92.20 o 
   8   0   2     1602.00     1538.85    160.61 o 
   9   0   2     2689.21     3055.04    214.88 o 
  10   0   2      241.65      255.56    102.49 o 
  11   0   2      332.25       36.37     84.02 o 
  12   0   2       11.51       72.77     79.57 o 
  13   0   2     1609.83     1920.58    445.26 o 
  14   0   2        1.49      100.55     80.07 o 
  15   0   2      200.30      445.73    155.84 o 
  16   0   2       61.48       -0.01     81.93 o 
 -16   1   2       65.95       85.15    133.34 o 
 -15   1   2      891.02     1843.67    484.65 o 
 -14   1   2     3023.54     3394.54    605.02 o 
 -13   1   2     5876.52     6562.97    791.55 o 
 -12   1   2       82.19      194.91    111.34 o 
 -11   1   2     4228.00     3751.70    316.62 o 
 -10   1   2       96.82       85.85     62.62 o 
  -9   1   2    12552.39    12735.94    478.78 o 
  -8   1   2     2903.29     2998.78    212.34 o 
  -7   1   2    27582.27    27875.21    498.53 o 
  -6   1   2     6670.52     6711.24    223.69 o 
  -5   1   2      258.27      469.69     53.47 o 
  -4   1   2     1522.47     1709.75     89.52 o 
  -3   1   2        9.60       22.96     13.29 o 
  -2   1   2    16886.91    15976.21    184.35 o 
  -1   1   2    49090.23    51636.69    700.69 o 
   1   1   2   232166.55   241559.72   1421.92 o 
   2   1   2     4171.00     4312.74    229.81 o 
   3   1   2     3582.98     3763.42    266.38 o 
   4   1   2     2153.93     2357.95    237.77 o 
   5   1   2    12082.21    13049.80    858.67 o 
   6   1   2     3959.39     4650.83    227.51 o 
   7   1   2     9178.40     8912.37    563.87 o 
   8   1   2       56.31       48.96     61.24 o 
   9   1   2        2.20       10.30     37.58 o 
  10   1   2       11.05       34.33     85.26 o 
  11   1   2     4073.46     4278.41    393.36 o 
  12   1   2     2790.84     2985.26    354.33 o 
  13   1   2     1212.13     1327.32    249.36 o 
  14   1   2     2152.97     2605.78    540.22 o 
  15   1   2     9071.21     8820.73    670.31 o 
  16   1   2      346.21      561.61    182.29 o 
 -16   2   2     1510.99     1098.63    383.23 o 
 -15   2   2     1137.58     1377.74    405.52 o 
 -14   2   2     3811.94     4086.15    679.82 o 
 -13   2   2      443.90      680.56    280.33 o 
 -12   2   2     1031.21     1240.84    336.09 o 
 -11   2   2      405.33      237.28     86.10 o 
 -10   2   2       15.95       31.06     76.65 o 
  -9   2   2     3407.40     3536.09    253.19 o 
  -8   2   2   110219.80   107354.02   1131.49 o 
  -7   2   2     2204.06     2169.55    129.53 o 
  -6   2   2     2915.78     3660.36    170.13 o 
  -5   2   2        7.47        4.88     21.98 o 
  -4   2   2     1155.66      884.31     68.83 o 
  -3   2   2      103.29      169.88     28.10 o 
  -2   2   2     1033.76     1023.87     62.75 o 
  -1   2   2     2838.24     2713.53    114.27 o 
   0   2   2    48521.15    48803.31    629.28 o 
   1   2   2      448.72      378.38     54.75 o 
   2   2   2      673.83      590.64     82.66 o 
   3   2   2      127.22      108.82     40.50 o 
   4   2   2    10745.43     9762.37    466.30 o 
   5   2   2     2024.40     2038.67    217.39 o 
   6   2   2   192113.00   188856.39   1426.77 o 
   7   2   2     6141.47     6713.15    363.57 o 
   8   2   2     4801.67     5375.30    348.14 o 
   9   2   2       22.31      -16.42     53.70 o 
  10   2   2       98.49      227.88     94.92 o 
  11   2   2       70.07       24.44     81.63 o 
  12   2   2      799.63      963.27    201.18 o 
  13   2   2      454.08      233.94    101.16 o 
  14   2   2      105.76       50.25    275.69 o 
  15   2   2     2504.35     3065.23    407.12 o 
  16   2   2      387.69      664.68    308.87 o 
 -16   3   2      478.69      537.76    273.64 o 
 -15   3   2    16286.92    17105.95   1438.31 o 
 -14   3   2       20.06      -30.89    109.01 o 
 -13   3   2      916.88      579.04    247.91 o 
 -12   3   2       30.62      -18.68    135.24 o 
 -11   3   2        0.70       23.07     91.74 o 
 -10   3   2      339.23      353.37    136.40 o 
  -9   3   2    24347.33    23916.89    852.46 o 
  -8   3   2     4760.90     4681.90    233.47 o 
  -7   3   2    30458.63    29582.56    730.98 o 
  -6   3   2      104.88      110.14     36.16 o 
  -5   3   2    23541.17    24180.93    423.18 o 
  -4   3   2     1315.70     1328.06     81.68 o 
  -3   3   2    94765.91    94162.57   1052.18 o 
  -2   3   2     6872.63     6803.29    192.26 o 
  -1   3   2      553.56      587.85     81.78 o 
   0   3   2       20.62       32.50     23.53 o 
   1   3   2     1612.73     1520.37    119.94 o 
   2   3   2      196.05      135.92     47.69 o 
   3   3   2     6190.60     5949.99    321.20 o 
   4   3   2     2451.18     2367.30    225.25 o 
   5   3   2    37579.49    38574.15   1016.00 o 
   6   3   2     3445.72     3560.45    195.39 o 
   7   3   2   141258.41   148411.23   1684.07 o 
   8   3   2     2121.47     2202.16    227.43 o 
   9   3   2       54.31       21.22     69.25 o 
  10   3   2     1050.01      870.15    152.24 o 
  11   3   2     3241.43     3455.20    469.24 o 
  12   3   2      196.20      202.47    101.25 o 
  13   3   2      983.76     1233.78    238.38 o 
  14   3   2      492.71      204.94    309.35 o 
  15   3   2        5.74       67.18    100.92 o 
  16   3   2        0.05       23.73     79.30 o 
 -15   4   2     1498.67     1563.66    430.62 o 
 -14   4   2       26.28       37.40    162.41 o 
 -13   4   2      106.40        4.42     83.14 o 
 -12   4   2      384.56      256.92    106.69 o 
 -11   4   2       92.41      225.11    190.12 o 
 -10   4   2     1209.85     1053.29    177.21 o 
  -9   4   2     5290.28     5900.56    428.66 o 
  -8   4   2     8705.66     8609.21    323.42 o 
  -7   4   2     1259.86     1490.21    150.22 o 
  -6   4   2     2856.91     2714.96    158.75 o 
  -5   4   2     3199.44     3618.54    152.96 o 
  -4   4   2    33526.22    32706.15    584.05 o 
  -3   4   2      178.55      167.22     35.86 o 
  -2   4   2   342571.41   351444.72   1437.33 o 
  -1   4   2     1725.24     1789.28    102.83 o 
   0   4   2     2589.26     2335.79    123.91 o 
   1   4   2     2663.10     2633.75    105.99 o 
   2   4   2     1863.33     1524.23     62.43 o 
   3   4   2     4989.20     5155.08    332.46 o 
   4   4   2    28985.35    32572.95    629.30 o 
   5   4   2     5788.31     5713.56    396.21 o 
   6   4   2    22678.19    21476.74    591.27 o 
   7   4   2     2466.86     2265.95    166.59 o 
   8   4   2     5627.21     5913.31    360.27 o 
   9   4   2      215.40      163.43     52.85 o 
  10   4   2     1323.89     1444.56    192.83 o 
  11   4   2     5534.81     5476.46    590.58 o 
  12   4   2     7456.49     7734.98    738.01 o 
  13   4   2     2726.85     2386.68    450.63 o 
  14   4   2      216.73      272.92    247.88 o 
  15   4   2       54.47      -53.49     71.99 o 
  16   4   2      122.86      116.27     84.49 o 
  17   4   2      370.42      631.41    298.74 o 
 -15   5   2      734.47      825.98    224.24 o 
 -14   5   2        0.37       45.55    163.27 o 
 -13   5   2      996.65      751.87    292.60 o 
 -12   5   2      613.81      880.71    305.33 o 
 -11   5   2     1112.68     1527.40    375.40 o 
 -10   5   2       60.61       77.42     59.25 o 
  -9   5   2     9914.46     9903.08    563.65 o 
  -8   5   2      988.07     1018.19    137.97 o 
  -7   5   2       76.56       82.47     30.15 o 
  -6   5   2      145.21      116.87     34.09 o 
  -5   5   2      496.31      364.31     83.52 o 
  -4   5   2      282.34      423.45     58.05 o 
  -3   5   2    52167.84    48506.48    815.22 o 
  -2   5   2        1.06       17.55     17.64 o 
  -1   5   2   126158.42   129105.01    897.03 o 
   0   5   2     3942.28     3499.43    117.30 o 
   1   5   2     4518.35     4004.34    160.45 o 
   2   5   2       11.73        5.22     23.89 o 
   3   5   2     3511.16     3455.42    118.24 o 
   4   5   2     4237.29     3985.96    187.73 o 
   5   5   2      325.53      426.45     66.11 o 
   6   5   2      102.13      108.91     29.69 o 
   7   5   2     5285.46     5372.63    210.30 o 
   8   5   2      273.05      263.04     56.48 o 
   9   5   2     1886.13     1942.31    175.66 o 
  10   5   2     2113.11     1953.61    330.78 o 
  11   5   2     5512.56     5394.79    588.94 o 
  12   5   2     4790.58     5082.61    599.82 o 
  13   5   2     3210.70     3210.90    502.62 o 
  14   5   2      822.54      855.62    271.46 o 
  15   5   2      177.14       10.34    104.43 o 
  16   5   2      115.54       83.71    144.54 o 
  17   5   2      260.72      334.24    174.49 o 
 -15   6   2        2.94        4.33    138.43 o 
 -14   6   2      276.94      250.18     73.86 o 
 -13   6   2      405.77      618.73    183.51 o 
 -12   6   2     2148.93     2667.72    523.14 o 
 -11   6   2     1019.82     1139.95    344.26 o 
 -10   6   2     1703.35     1519.84    336.75 o 
  -9   6   2       98.44       80.99     58.67 o 
  -8   6   2        9.12       77.64     51.39 o 
  -7   6   2      834.03      960.29     96.02 o 
  -6   6   2      233.98      117.87    105.69 o 
  -5   6   2      845.09     1013.27     87.05 o 
  -4   6   2     2951.08     3201.27    180.78 o 
  -3   6   2     8989.65     9018.48    341.21 o 
  -2   6   2    23827.13    22660.89    604.77 o 
  -1   6   2      441.39      310.53     44.38 o 
   0   6   2    14020.13    14038.15    255.12 o 
   1   6   2     1048.50     1292.01    128.04 o 
   2   6   2   105130.55   108223.65   1136.00 o 
   3   6   2    10697.90    10852.84    269.47 o 
   4   6   2    19385.49    17814.49    322.88 o 
   5   6   2       38.64       86.67     36.32 o 
   6   6   2       11.89       46.17     26.57 o 
   7   6   2      600.94      569.62     79.42 o 
   8   6   2     1176.55     1452.47    135.45 o 
   9   6   2     4434.65     4385.73    218.65 o 
  10   6   2    39130.37    37779.09   1833.42 o 
  11   6   2     2184.02     2367.25    249.70 o 
  12   6   2     1255.32     1237.25    269.04 o 
  13   6   2      312.30      336.80    167.46 o 
  14   6   2     1303.96     1159.26    331.57 o 
  15   6   2      750.21     1453.33    380.06 o 
  16   6   2      776.38      809.64    211.87 o 
  17   6   2      929.33     1119.94    368.05 o 
 -14   7   2      589.73      881.44    248.75 o 
 -13   7   2     1256.15     1167.48    251.21 o 
 -12   7   2        2.50      -67.26    117.61 o 
 -11   7   2      343.57      245.58    113.21 o 
 -10   7   2      217.19      395.96    157.25 o 
  -9   7   2     3777.56     3275.49    491.88 o 
  -8   7   2       12.91       22.91     30.23 o 
  -7   7   2     3547.42     3748.13    222.45 o 
  -6   7   2     1252.23     1083.65     97.74 o 
  -5   7   2     3202.53     3315.49    204.79 o 
  -4   7   2     1494.67     1495.54    127.37 o 
  -3   7   2      472.68      508.24     85.88 o 
  -2   7   2     1192.80     1165.19    103.10 o 
  -1   7   2     1988.65     1482.63     90.44 o 
   0   7   2     1193.42     1336.82     89.70 o 
   1   7   2    10899.83    10790.80    247.55 o 
   2   7   2      414.70      348.94     58.43 o 
   3   7   2    74575.49    71057.29   1104.23 o 
   4   7   2      218.48      288.07     43.83 o 
   5   7   2      416.78      425.11     69.13 o 
   6   7   2      340.47      383.40     62.02 o 
   7   7   2     1961.66     1955.70    149.43 o 
   8   7   2     1413.33     1402.88    132.96 o 
   9   7   2    20936.42    20540.87    483.66 o 
  10   7   2      557.51      564.10    111.97 o 
  11   7   2      803.26      691.64    132.34 o 
  12   7   2      131.03       38.56     55.72 o 
  13   7   2     1555.71     2188.12    414.16 o 
  14   7   2      562.61      633.61    218.20 o 
  15   7   2      769.51     1100.10    328.07 o 
  16   7   2      130.39     -154.21    184.53 o 
  17   7   2      381.81      185.75     89.49 o 
 -14   8   2      315.05      274.93    345.14 o 
 -13   8   2      260.75      289.09    168.10 o 
 -12   8   2      108.61      157.85    175.39 o 
 -11   8   2     1522.22     1451.11    267.66 o 
 -10   8   2     2909.66     3284.75    383.27 o 
  -9   8   2      142.63      130.55     80.73 o 
  -8   8   2    11703.27    10940.13    360.26 o 
  -7   8   2        0.40      -53.92     41.80 o 
  -6   8   2     4693.41     4360.83    208.18 o 
  -5   8   2     1852.54     1921.54    182.31 o 
  -4   8   2     2426.29     2821.63    278.89 o 
  -3   8   2      695.47      686.23     90.63 o 
  -2   8   2      672.18      447.28     65.92 o 
  -1   8   2       67.16       48.08     19.81 o 
   0   8   2      181.08      177.05     32.85 o 
   1   8   2       88.96      113.45     31.05 o 
   2   8   2    44164.91    44611.97   1264.08 o 
   3   8   2      529.61      745.96     88.50 o 
   4   8   2        5.98       84.85     25.88 o 
   5   8   2       31.60       18.21     17.13 o 
   6   8   2     6522.12     6368.97    286.92 o 
   7   8   2        0.02       17.01     25.35 o 
   8   8   2     5667.23     5854.13    275.23 o 
   9   8   2      737.40      584.80     88.14 o 
  10   8   2     3082.65     3210.63    267.70 o 
  11   8   2       59.44       69.66     25.59 o 
  12   8   2     3564.74     3079.95    295.40 o 
  13   8   2      303.16      250.63    174.16 o 
  14   8   2     5358.90     5479.98    679.15 o 
  15   8   2     1088.28     1135.45    347.04 o 
  16   8   2    15891.15    16429.89   1303.65 o 
  17   8   2      234.24      767.79    302.62 o 
 -13   9   2     3363.88     3826.16    693.50 o 
 -12   9   2     2818.77     2902.35    403.69 o 
 -11   9   2        5.80      -27.83     76.50 o 
 -10   9   2      222.82      317.37    135.76 o 
  -9   9   2      295.80      449.36    148.74 o 
  -8   9   2     2430.84     2775.53    213.21 o 
  -7   9   2     2194.81     2087.88    152.19 o 
  -6   9   2     1067.66     1048.37    124.99 o 
  -5   9   2     3560.65     4145.63    235.03 o 
  -4   9   2     1812.79     2012.73    170.14 o 
  -3   9   2     7098.13     6955.59    287.15 o 
  -2   9   2      113.83       65.77     21.86 o 
  -1   9   2     2242.53     2475.08    133.75 o 
   0   9   2       65.20       47.16     26.09 o 
   1   9   2     3381.41     3243.24    149.06 o 
   2   9   2     1348.70     1686.35    152.25 o 
   3   9   2    11158.10    10546.03    366.17 o 
   4   9   2       81.82      118.29     41.84 o 
   5   9   2    11011.78    11126.71    319.93 o 
   6   9   2      368.76      545.08     65.29 o 
   7   9   2      475.10      464.64     73.88 o 
   8   9   2     1813.68     2180.85    188.12 o 
   9   9   2     6634.76     6450.73    368.02 o 
  10   9   2       76.77       34.70     78.17 o 
  11   9   2     3798.20     3746.05    586.17 o 
  12   9   2     1300.48     1237.65    189.83 o 
  13   9   2     1878.28     1529.88    346.40 o 
  14   9   2     1537.22     1395.46    349.60 o 
  15   9   2    38380.79    39033.98   1929.36 o 
  16   9   2      725.65      705.69    303.43 o 
 -13  10   2     2784.86     2507.19    395.47 o 
 -12  10   2     3999.30     4517.28    513.11 o 
 -11  10   2     1080.99     1292.84    265.66 o 
 -10  10   2       62.27       30.78     75.00 o 
  -9  10   2     2951.41     3269.90    381.98 o 
  -8  10   2    18355.42    19422.27   1279.99 o 
  -7  10   2     1600.11     1979.15    163.91 o 
  -6  10   2     4981.97     4858.58    276.52 o 
  -5  10   2      663.56      663.62     96.20 o 
  -4  10   2    17905.56    18216.72    461.57 o 
  -3  10   2        5.55       17.83     17.25 o 
  -2  10   2    31960.80    31728.34    543.74 o 
  -1  10   2      367.36      314.91     43.45 o 
   0  10   2      934.94     1065.25    162.12 o 
   1  10   2     3125.82     3515.83    176.44 o 
   2  10   2       12.15       16.25     14.44 o 
   3  10   2     1054.37     1258.70    136.95 o 
   4  10   2    12637.82    12070.13    488.30 o 
   5  10   2      763.56      841.66     94.52 o 
   6  10   2       25.91       69.77     23.75 o 
   7  10   2      356.78      364.56     60.04 o 
   8  10   2    16254.10    15582.66    812.26 o 
   9  10   2      339.92      303.01     72.63 o 
  10  10   2       36.28       38.71     22.84 o 
  11  10   2      150.35       71.92     39.48 o 
  12  10   2      191.60      171.74     63.91 o 
  13  10   2      101.10      166.08    143.74 o 
  14  10   2     5128.24     5888.13    726.51 o 
  15  10   2     1627.72     2214.18    464.65 o 
  16  10   2     4546.42     4255.28    677.34 o 
 -12  11   2      216.17      210.14    162.44 o 
 -11  11   2      135.14      130.70    205.41 o 
 -10  11   2        0.72       55.73    133.07 o 
  -9  11   2     2697.40     2583.20    500.63 o 
  -8  11   2    14814.44    16010.48   1192.37 o 
  -7  11   2     4115.67     3339.77    321.95 o 
  -6  11   2     2721.33     2738.83    207.19 o 
  -5  11   2    20794.24    21156.68    540.99 o 
  -4  11   2       61.75       26.49     30.06 o 
  -3  11   2    30514.18    29686.81    500.06 o 
  -2  11   2      102.58      127.68     35.10 o 
  -1  11   2    53589.44    52714.16   1039.34 o 
   0  11   2       33.54       27.60     27.10 o 
   1  11   2     2744.46     2528.83    152.75 o 
   2  11   2        7.91       12.78     17.19 o 
   3  11   2      566.96      494.83    131.35 o 
   4  11   2      578.98      701.34    107.76 o 
   5  11   2        6.95       15.80     32.42 o 
   6  11   2       16.29       -5.82     26.37 o 
   7  11   2     7651.97     6981.46    254.34 o 
   8  11   2      595.40      449.03     77.64 o 
   9  11   2     2513.32     1940.09    219.18 o 
  10  11   2       72.01      -38.84     79.10 o 
  11  11   2     2298.58     1951.25    229.84 o 
  12  11   2       73.47        5.81     84.60 o 
  13  11   2      210.65      513.86    217.80 o 
  14  11   2      600.73      932.96    299.25 o 
  15  11   2      814.92      773.97    287.60 o 
  16  11   2      796.28     1279.07    345.73 o 
 -12  12   2      267.88       -3.59    162.15 o 
 -11  12   2       33.15        1.67     65.07 o 
 -10  12   2       20.59       45.40    109.09 o 
  -9  12   2     1695.32     1725.98    408.09 o 
  -8  12   2    11492.38    10826.36   1006.00 o 
  -7  12   2     3816.85     3769.78    350.50 o 
  -6  12   2      683.77      608.40    128.31 o 
  -5  12   2       74.12       50.81     96.77 o 
  -4  12   2     5021.74     5060.90    243.44 o 
  -3  12   2     1260.66     1280.32    111.30 o 
  -2  12   2   142507.66   139853.89   1348.91 o 
  -1  12   2     1105.32     1100.96    124.81 o 
   0  12   2    39051.72    39761.53   1620.13 o 
   1  12   2       93.46       70.33     25.50 o 
   2  12   2     3874.16     3941.93    182.25 o 
   3  12   2        3.08       14.05     20.72 o 
   4  12   2     4718.75     1500.81   2905.64 o 
   5  12   2     1190.89     1048.70    152.22 o 
   6  12   2      962.33      914.64     91.15 o 
   7  12   2      241.21       87.51     62.71 o 
   8  12   2     1018.90      366.28    250.75 o 
   9  12   2      531.82      483.97     88.58 o 
  10  12   2     6220.12     5493.40    496.90 o 
  11  12   2        7.45       -5.34     70.30 o 
  12  12   2     3155.35     3661.61    537.13 o 
  13  12   2      683.92      850.59    268.79 o 
  14  12   2       41.09      -47.26    101.23 o 
  15  12   2      240.76       82.67    118.90 o 
  16  12   2      382.88      619.83    237.22 o 
 -11  13   2     8772.79     8947.37   1034.89 o 
 -10  13   2       33.47      -30.64    174.12 o 
  -9  13   2     2508.84     3108.78    576.72 o 
  -8  13   2     2256.65     2944.23    538.25 o 
  -7  13   2       82.84       93.10     65.64 o 
  -6  13   2       41.19       -6.30     25.33 o 
  -5  13   2      424.46      339.95     92.29 o 
  -4  13   2        5.15        4.75     21.91 o 
  -3  13   2     4923.33     5005.50    219.59 o 
  -2  13   2     2298.35     2414.69    136.20 o 
  -1  13   2    57734.85    58558.07    786.10 o 
   0  13   2     2704.41     2692.90    179.70 o 
   1  13   2    17143.10    17979.45    743.13 o 
   2  13   2     2730.66     2783.70    168.33 o 
   3  13   2    67880.36    66817.02   1051.76 o 
   4  13   2      265.24      214.17     50.44 o 
   5  13   2     7986.82     8218.20    304.30 o 
   6  13   2      503.78      432.93     71.24 o 
   7  13   2      193.88      249.69     51.11 o 
   8  13   2      171.55      232.94     45.73 o 
   9  13   2       40.12       30.17     39.80 o 
  10  13   2       31.52       25.48     81.12 o 
  11  13   2     1183.40     1136.25    179.88 o 
  12  13   2      241.40      121.70    125.25 o 
  13  13   2      877.79      307.22    154.13 o 
  14  13   2        6.95     -123.63    153.86 o 
  15  13   2       34.27      -59.58    105.55 o 
  16  13   2      153.59      160.78    215.34 o 
 -10  14   2    13078.44    13083.36   1234.96 o 
  -9  14   2        9.08       47.66     95.97 o 
  -8  14   2      171.51       60.86    126.75 o 
  -7  14   2        0.81      -26.75     97.75 o 
  -6  14   2      212.55      355.91    108.50 o 
  -5  14   2        6.37      -51.85    148.42 o 
  -4  14   2     1818.11     1763.64    194.78 o 
  -3  14   2      609.73      666.89     80.51 o 
  -2  14   2      166.82       90.31     40.20 o 
  -1  14   2      150.98      127.84     29.73 o 
   0  14   2       33.21       60.41     38.74 o 
   1  14   2      162.67      130.07     26.72 o 
   2  14   2    31791.21    31818.09    542.18 o 
   3  14   2     1094.92     1116.88     86.24 o 
   4  14   2   105394.24    98959.73   1636.93 o 
   5  14   2      187.53      122.73     35.32 o 
   6  14   2     8917.00     8381.78    389.60 o 
   7  14   2      209.30      215.79     84.78 o 
   8  14   2        9.69       13.64     55.11 o 
   9  14   2        7.35       42.23     65.11 o 
  10  14   2    22439.47    21847.52   1830.50 o 
  11  14   2     1021.34     1463.99    349.88 o 
  12  14   2      578.77      468.76    208.05 o 
  13  14   2       14.10      -63.21    130.18 o 
  14  14   2      762.35      464.33    170.79 o 
  15  14   2      329.29      416.79    246.22 o 
 -10  15   2      110.53       51.30    137.19 o 
  -9  15   2      580.43      592.24    227.76 o 
  -8  15   2       11.30     -231.88    167.13 o 
  -7  15   2      969.89      675.35    262.07 o 
  -6  15   2       63.29       78.21    120.41 o 
  -5  15   2     1270.02     1625.26    368.98 o 
  -4  15   2      299.97      119.26     78.46 o 
  -3  15   2      161.23      153.52     59.51 o 
  -2  15   2      121.05       31.79     70.40 o 
  -1  15   2      311.11      172.29    126.33 o 
   0  15   2     1178.97      944.15    239.25 o 
   1  15   2       15.74      -69.39     93.54 o 
   2  15   2       21.54       13.39     20.44 o 
   3  15   2    30928.90    30956.71    595.97 o 
   4  15   2      339.44      258.10     44.15 o 
   5  15   2      916.57      804.16    117.19 o 
   6  15   2     1055.33     1134.81    146.02 o 
   7  15   2       16.51       16.27     40.29 o 
   8  15   2      521.47      544.95     95.23 o 
   9  15   2     4833.37     4479.26    289.82 o 
  10  15   2      809.01      898.86    268.42 o 
  11  15   2     2657.96     3275.24    527.28 o 
  12  15   2       72.24      153.81    117.17 o 
  13  15   2     1908.00     2401.94    486.63 o 
  14  15   2      210.07      128.48    131.12 o 
  15  15   2     4012.38     4380.55    697.47 o 
  -9  16   2       80.99     -287.51    194.55 o 
  -8  16   2      418.19      547.42    237.79 o 
  -7  16   2       22.46      -43.66     90.28 o 
  -6  16   2     3779.84     4654.13    670.27 o 
  -5  16   2      200.41      170.37    137.00 o 
  -4  16   2      272.19      148.11     91.54 o 
  -3  16   2       52.04       81.54     64.73 o 
  -2  16   2      177.64       21.19     75.23 o 
  -1  16   2      122.61       78.00     70.74 o 
   0  16   2     1472.45     1685.31    333.93 o 
   1  16   2     1323.51     1504.53    302.39 o 
   2  16   2      435.27      536.38    176.81 o 
   3  16   2      242.06      309.67     38.03 o 
   4  16   2    11148.07     9941.86    352.57 o 
   5  16   2      536.68      449.93     76.19 o 
   6  16   2     5677.92     5602.52    370.84 o 
   7  16   2       98.86       30.73     29.50 o 
   8  16   2    21632.73    19294.31    672.17 o 
   9  16   2      736.07      583.41    163.16 o 
  10  16   2     6262.77     6385.55    738.18 o 
  11  16   2      213.43      372.83    191.24 o 
  12  16   2      100.82       61.26    164.70 o 
  13  16   2        3.86     -138.06    175.53 o 
  14  16   2      729.72      939.76    314.28 o 
  -8  17   2      232.59      118.51    125.25 o 
  -7  17   2        4.96       10.33    142.60 o 
  -6  17   2      129.81      -87.50     90.83 o 
  -5  17   2     4107.43     5045.60    702.26 o 
  -4  17   2        2.94     -174.10    172.01 o 
  -3  17   2      172.41       -0.61    112.09 o 
  -2  17   2      303.23      285.17    183.91 o 
  -1  17   2     1006.41      872.23    260.41 o 
   0  17   2      130.93       69.22     64.57 o 
   1  17   2     2068.40     2091.21    375.37 o 
   2  17   2      326.59      471.17    169.13 o 
   3  17   2       18.42       17.80     55.17 o 
   4  17   2      163.49      173.84     43.03 o 
   5  17   2     9798.95     8893.42    286.53 o 
   6  17   2       59.60       47.85     35.92 o 
   7  17   2      441.89      339.78     71.86 o 
   8  17   2      918.09      879.98    124.19 o 
   9  17   2    26247.01    26852.08    937.89 o 
  10  17   2       92.47       -6.52     61.87 o 
  11  17   2     3158.93     3004.72    530.72 o 
  12  17   2      128.43      256.97    124.67 o 
  13  17   2      220.30      144.38    128.08 o 
  14  17   2      332.30      277.51    195.22 o 
  -7  18   2     1767.31     2356.08    521.80 o 
  -6  18   2      173.42      -20.49    101.10 o 
  -5  18   2       20.60      -17.74     99.46 o 
  -4  18   2     1887.53     1738.29    418.30 o 
  -3  18   2       81.33       20.88     78.18 o 
  -2  18   2      465.01      543.42    235.24 o 
  -1  18   2      734.18      621.54    209.09 o 
   0  18   2      123.21      144.49    113.68 o 
   1  18   2      201.30      138.94    115.24 o 
   2  18   2     1347.17     1794.15    349.05 o 
   3  18   2      595.01      689.99    200.68 o 
   4  18   2      549.91      702.53    207.87 o 
   5  18   2      400.59      418.72     80.88 o 
   6  18   2     2362.13     2396.12    381.39 o 
   7  18   2        2.25       49.41     62.29 o 
   8  18   2       39.49       29.70     48.33 o 
   9  18   2      321.89      252.10    114.93 o 
  10  18   2     3466.89     3868.62    370.76 o 
  11  18   2      138.38      377.06    169.28 o 
  12  18   2     6059.29     5868.23    786.30 o 
  13  18   2      169.08     -158.95    143.64 o 
  -6  19   2     1347.83     2069.32    484.72 o 
  -5  19   2      104.19      259.71    201.08 o 
  -4  19   2      317.44      317.53    161.21 o 
  -3  19   2       47.73       57.29     94.92 o 
  -2  19   2       66.53       95.86     91.77 o 
  -1  19   2     6249.75     7168.47    797.03 o 
   0  19   2      708.15      503.03    216.76 o 
   1  19   2       55.95       22.62     79.07 o 
   2  19   2      293.39      451.71    197.85 o 
   3  19   2      798.25      869.86    258.76 o 
   4  19   2       38.86       21.31     77.65 o 
   5  19   2     1719.83     1978.30    368.66 o 
   6  19   2       27.53       85.91     56.38 o 
   7  19   2     4831.91     5117.90    577.74 o 
   8  19   2      113.55       52.48     80.10 o 
   9  19   2     2600.12     3222.13    346.62 o 
  10  19   2      372.81      368.82    121.46 o 
  11  19   2    10702.09    11571.88   1090.17 o 
  12  19   2       19.41       10.09    110.15 o 
  -5  20   2     1340.95     1444.74    423.36 o 
  -4  20   2      454.49      767.69    299.35 o 
  -3  20   2      535.31      302.08    180.41 o 
  -2  20   2     7259.68     8675.03    932.46 o 
  -1  20   2      163.22      152.55    146.26 o 
   0  20   2     3264.70     3294.26    541.91 o 
   1  20   2       58.39       12.15     76.90 o 
   2  20   2    10329.20     9907.89    899.30 o 
   3  20   2        5.94       39.47     84.90 o 
   4  20   2     3527.41     3427.35    515.35 o 
   5  20   2       13.04       66.68     78.37 o 
   6  20   2      301.65      154.18    100.19 o 
   7  20   2        3.51       59.35     72.21 o 
   8  20   2        5.00      -26.41     61.38 o 
   9  20   2      105.78      -25.05     94.60 o 
  10  20   2     1300.17     1439.14    390.45 o 
  11  20   2        0.01       36.51    116.80 o 
  -4  21   2      197.84       81.07    136.55 o 
  -3  21   2      357.96      349.70    200.91 o 
  -2  21   2     4117.32     5397.69    758.13 o 
  -1  21   2     2563.14     2857.93    533.88 o 
   0  21   2      705.22      711.34    246.19 o 
   1  21   2     4098.44     3817.25    584.23 o 
   2  21   2      136.37       67.85    129.92 o 
   3  21   2     2965.64     3649.04    557.38 o 
   4  21   2      724.51      747.79    250.51 o 
   5  21   2    10907.69    10953.88    925.76 o 
   6  21   2      559.11      417.49    157.62 o 
   7  21   2      548.48      694.59    233.03 o 
   8  21   2        3.20       21.52    100.05 o 
   9  21   2      937.40      772.70    296.50 o 
  10  21   2        8.95     -273.65    182.44 o 
  -2  22   2      435.73      397.62    216.20 o 
  -1  22   2      455.72      301.50    175.34 o 
   0  22   2      331.64      285.88    190.26 o 
   1  22   2      121.88      563.72    232.90 o 
   2  22   2      142.24      211.62    168.82 o 
   3  22   2      288.02      124.93     73.08 o 
   4  22   2    29087.28    30288.04   1619.53 o 
   5  22   2      466.26      550.34    210.40 o 
   6  22   2     6135.71     5491.07    668.97 o 
   7  22   2       24.50      120.37    101.51 o 
   8  22   2     1508.61     1651.79    272.11 o 
   0  23   2        7.97      137.05    131.43 o 
   1  23   2     1584.13     2062.23    458.01 o 
   2  23   2       48.04      110.60    124.75 o 
   3  23   2     2628.85     2782.34    516.97 o 
   4  23   2      372.75      504.20    220.59 o 
   5  23   2     6712.23     5820.55    727.64 o 
   6  23   2        9.41     -230.42    153.62 o 
   7  23   2     2822.66     2363.67    443.06 o 
  -7 -21   3      919.72     1351.52    376.85 o 
  -6 -21   3      160.24      163.68    134.35 o 
  -5 -21   3      747.17      600.86    247.74 o 
  -4 -21   3       30.05      244.92    181.08 o 
  -3 -21   3      358.10      552.74    242.85 o 
  -2 -21   3      144.18      338.77    201.62 o 
  -1 -21   3      761.72      691.11    271.51 o 
  -9 -20   3      214.38       21.91    121.19 o 
  -8 -20   3     1111.73      938.91    297.62 o 
  -7 -20   3      117.87      259.46    220.70 o 
  -6 -20   3      503.90      375.12    182.42 o 
  -5 -20   3        0.27     -164.95    131.56 o 
  -4 -20   3     5749.34     5469.60    738.57 o 
  -3 -20   3      147.38       23.33     63.02 o 
  -2 -20   3        3.21      -92.17    152.27 o 
  -1 -20   3       11.98       76.98    147.51 o 
   0 -20   3      466.31      435.55    237.03 o 
   1 -20   3      680.88      847.41    291.37 o 
 -10 -19   3      191.09      378.48    204.04 o 
  -9 -19   3     1559.15     1550.04    270.62 o 
  -8 -19   3      467.07      411.65    182.43 o 
  -7 -19   3      589.80      620.28    253.23 o 
  -6 -19   3       14.50      -88.54    155.44 o 
  -5 -19   3      247.12        4.59     80.38 o 
  -4 -19   3       96.75       87.60     59.51 o 
  -3 -19   3      841.72     1267.00    349.90 o 
  -2 -19   3        1.21      -29.84    110.19 o 
  -1 -19   3      306.65      538.66    251.34 o 
   0 -19   3      218.98       53.65     92.35 o 
   1 -19   3       17.03     -195.02    154.26 o 
   2 -19   3      217.83      477.59    268.01 o 
   3 -19   3      896.58      807.40    321.22 o 
 -11 -18   3        6.15       86.50     68.04 o 
 -10 -18   3      225.28      110.69     67.76 o 
  -9 -18   3       10.27     -104.49     86.33 o 
  -8 -18   3      684.27      358.95    162.35 o 
  -7 -18   3      152.37      235.47    175.15 o 
  -6 -18   3     4207.60     5785.34    704.91 o 
  -5 -18   3      314.17      300.38    138.14 o 
  -4 -18   3     1175.46      902.11    294.03 o 
  -3 -18   3      150.23       22.24    125.16 o 
  -2 -18   3     4747.62     5345.02    694.52 o 
  -1 -18   3      263.61      753.53    286.36 o 
   0 -18   3     7997.00     6667.77    807.63 o 
   1 -18   3       95.11      176.74    128.68 o 
   2 -18   3     7147.23     8385.45    941.54 o 
   3 -18   3       85.12       79.52     97.03 o 
   4 -18   3      885.96      995.41    316.74 o 
 -12 -17   3      253.56       61.16    129.07 o 
 -11 -17   3    17305.33    15464.99   1029.97 o 
 -10 -17   3        7.63      -47.44    144.58 o 
  -9 -17   3      481.14      514.28    152.50 o 
  -8 -17   3       33.14       61.45     80.61 o 
  -7 -17   3    14611.77    16279.78   1139.95 o 
  -6 -17   3      882.39     1475.85    355.69 o 
  -5 -17   3     1219.97     1721.94    369.53 o 
  -4 -17   3      227.38      510.47    209.15 o 
  -3 -17   3     3928.07     4732.20    634.38 o 
  -2 -17   3      124.11      -42.24    108.42 o 
  -1 -17   3    19163.88    21750.04   1383.05 o 
   0 -17   3      285.31      392.26    243.53 o 
   1 -17   3     3263.08     2867.72    520.06 o 
   2 -17   3       93.41      610.54    260.75 o 
   3 -17   3      956.82      876.77    292.01 o 
   4 -17   3      112.22      112.78     97.97 o 
   5 -17   3      458.64      685.76    287.61 o 
   6 -17   3     1157.73     1883.64    468.41 o 
 -13 -16   3      427.79      699.99    266.46 o 
 -12 -16   3    11133.71    11979.18   1097.50 o 
 -11 -16   3       11.67      195.79    153.79 o 
 -10 -16   3       22.75       11.34     44.77 o 
  -9 -16   3        0.01     -121.89     81.26 o 
  -8 -16   3    23761.94    25679.98   1384.76 o 
  -7 -16   3       52.74      317.57    180.00 o 
  -6 -16   3    21393.91    21977.46   1288.27 o 
  -5 -16   3       59.20       65.74    115.53 o 
  -4 -16   3     1032.04     1167.22    300.07 o 
  -3 -16   3      182.40       86.96     80.62 o 
  -2 -16   3     2920.86     3536.18    532.19 o 
  -1 -16   3     5487.45     6694.87    738.16 o 
   0 -16   3    75940.42    83356.21   2654.77 o 
   1 -16   3        3.09       81.89     93.19 o 
   2 -16   3       19.51        0.65     60.91 o 
   3 -16   3       79.63      -64.52    153.06 o 
   4 -16   3     2524.37     2621.94    517.45 o 
   5 -16   3       67.99       98.07    116.98 o 
   6 -16   3      587.07      557.19    244.18 o 
   7 -16   3     1664.25     2069.74    499.18 o 
 -14 -15   3       42.59      168.42    148.18 o 
 -13 -15   3        3.92      -75.71    139.90 o 
 -12 -15   3       15.69      -19.21     80.11 o 
 -11 -15   3       83.19      105.27     87.31 o 
 -10 -15   3        0.32       50.13     49.56 o 
  -9 -15   3     2911.33     2598.22    317.37 o 
  -8 -15   3       54.31       73.79     86.02 o 
  -7 -15   3    79834.33    85271.14   2462.85 o 
  -6 -15   3      404.85      696.96    228.70 o 
  -5 -15   3     2894.98     2729.42    258.96 o 
  -4 -15   3        2.59      150.85    118.45 o 
  -3 -15   3       36.48      103.67     75.85 o 
  -2 -15   3     1171.17     1447.15    328.14 o 
  -1 -15   3     8063.15     9179.62    843.10 o 
   0 -15   3     2216.60     3277.44    514.19 o 
   1 -15   3     8049.08     8931.31    856.79 o 
   2 -15   3       35.79       54.27     65.55 o 
   3 -15   3      200.90      168.87    129.24 o 
   4 -15   3      191.70       45.98    107.40 o 
   5 -15   3     6264.72     6452.68    805.74 o 
   6 -15   3     2196.42     2465.05    519.01 o 
   7 -15   3     1920.85     1781.51    479.18 o 
   8 -15   3       72.77      163.73     78.21 o 
 -14 -14   3     2483.47     1815.14    429.59 o 
 -13 -14   3       42.58      116.64     71.55 o 
 -12 -14   3       19.66      -63.75    107.89 o 
 -11 -14   3       14.67        6.75     79.81 o 
 -10 -14   3     1419.62     1820.45    262.17 o 
  -9 -14   3        2.78       56.83     71.42 o 
  -8 -14   3    13023.39    11569.60    734.74 o 
  -7 -14   3       71.09       61.65     47.35 o 
  -6 -14   3     7737.35     7583.45    364.41 o 
  -5 -14   3        8.65      -27.22     19.27 o 
  -4 -14   3     2674.00     2729.74    428.32 o 
  -3 -14   3       70.24       92.25     52.47 o 
  -2 -14   3     2334.53     2993.67    459.99 o 
  -1 -14   3     3154.96     3873.20    527.56 o 
   0 -14   3     2639.58     2598.51    439.38 o 
   1 -14   3      467.57      190.56    121.85 o 
   2 -14   3      112.48       15.68     97.01 o 
   3 -14   3      483.68      351.01    157.78 o 
   4 -14   3    12254.85    11545.06   1008.93 o 
   5 -14   3      250.07      315.36    162.55 o 
   6 -14   3    64230.18    68041.63   2592.97 o 
   7 -14   3      916.97     1208.11    359.58 o 
   8 -14   3      970.74      633.31    247.54 o 
   9 -14   3      490.60      685.46    335.06 o 
 -15 -13   3       35.96      142.56    120.85 o 
 -14 -13   3      126.66      125.15     88.92 o 
 -13 -13   3     2377.79     3035.39    532.07 o 
 -12 -13   3       75.95       57.56    123.30 o 
 -11 -13   3      107.25      -63.83    120.60 o 
 -10 -13   3       87.44     -173.47    170.78 o 
  -9 -13   3      214.29      115.94     47.54 o 
  -8 -13   3      112.21      175.46     58.09 o 
  -7 -13   3     7176.61     6640.45    723.57 o 
  -6 -13   3      236.21      338.85     82.92 o 
  -5 -13   3     4098.67     3968.33    328.57 o 
  -4 -13   3        9.65        3.25     33.87 o 
  -3 -13   3     3597.18     3359.66    455.47 o 
  -2 -13   3     1452.01     1879.07    353.80 o 
  -1 -13   3    24017.41    27722.26   1345.65 o 
   0 -13   3       83.11       17.57     72.12 o 
   1 -13   3        3.22      -29.25     85.78 o 
   2 -13   3      839.93      850.91    260.06 o 
   3 -13   3     4252.99     4851.03    616.11 o 
   4 -13   3      195.64       99.15     34.05 o 
   5 -13   3    45460.26    48426.26   2049.03 o 
   6 -13   3      465.55      345.58    174.74 o 
   7 -13   3     1855.71     2616.74    511.25 o 
   8 -13   3       12.53     -165.16    140.49 o 
   9 -13   3     1864.38     1732.48    446.02 o 
  10 -13   3      135.84      304.49    208.77 o 
 -15 -12   3       77.24     -291.07    194.04 o 
 -14 -12   3      710.16      914.03    280.94 o 
 -13 -12   3      188.69       57.60    124.22 o 
 -12 -12   3      319.31      341.68    179.46 o 
 -11 -12   3        1.88      -17.57     76.10 o 
 -10 -12   3       13.55      -24.66     75.94 o 
  -9 -12   3      252.94      157.26     44.56 o 
  -8 -12   3       90.60       58.53     44.66 o 
  -7 -12   3      167.31      115.23     40.01 o 
  -6 -12   3       53.46       46.13     35.00 o 
  -5 -12   3      310.01      280.55     67.02 o 
  -4 -12   3       56.84       29.16     21.94 o 
  -3 -12   3        0.17      -38.32    109.19 o 
  -2 -12   3     6478.43     6440.23    620.64 o 
  -1 -12   3       83.74      144.77    120.90 o 
   0 -12   3      534.88      795.06    225.04 o 
   1 -12   3       13.96      -72.61     87.82 o 
   2 -12   3        8.57      -48.37     87.19 o 
   3 -12   3       62.77        8.83     41.99 o 
   4 -12   3     7370.52     7616.03    405.44 o 
   5 -12   3     5358.25     5108.32    320.71 o 
   6 -12   3    12922.43    11180.83    985.85 o 
   7 -12   3      167.94       93.56     81.62 o 
   8 -12   3     9735.60    10902.79   1043.48 o 
   9 -12   3      103.67       17.93     90.15 o 
  10 -12   3     8066.23     8356.29    970.22 o 
 -15 -11   3       16.14      151.07    158.31 o 
 -14 -11   3       99.92        5.73     74.32 o 
 -13 -11   3    18290.44    19273.26   1269.35 o 
 -12 -11   3      215.56      109.53    141.11 o 
 -11 -11   3     8883.20     8561.07    799.17 o 
 -10 -11   3      708.62     1133.88    276.23 o 
  -9 -11   3      867.78      924.73    136.24 o 
  -8 -11   3       44.45       87.90     40.79 o 
  -7 -11   3        6.69       51.34     37.65 o 
  -6 -11   3        0.05      -73.03     48.68 o 
  -5 -11   3      555.66      676.67     90.54 o 
  -4 -11   3      603.21      582.16     75.26 o 
  -3 -11   3     3627.53     3501.26    197.02 o 
  -2 -11   3      469.80      458.81    113.93 o 
  -1 -11   3    13872.93    13037.64    612.93 o 
   0 -11   3       74.99       19.27     57.37 o 
   1 -11   3    13070.42    12493.26    864.79 o 
   2 -11   3     1769.46     2120.02    370.36 o 
   3 -11   3      182.22      270.10    108.21 o 
   4 -11   3      794.52      850.55    208.82 o 
   5 -11   3     1143.21     1019.43    145.40 o 
   6 -11   3       24.33       66.40     58.90 o 
   7 -11   3     3977.03     5171.34    673.15 o 
   8 -11   3      258.03      327.18    196.20 o 
   9 -11   3    11932.16    12483.76   1111.49 o 
  10 -11   3      127.64     -110.44    175.68 o 
  11 -11   3    22423.04    19734.55   1508.03 o 
 -16 -10   3      332.25      347.94    192.58 o 
 -15 -10   3       12.92      240.01    173.44 o 
 -14 -10   3     3768.77     3276.14    520.85 o 
 -13 -10   3      108.34       79.48     86.57 o 
 -12 -10   3    35627.40    38581.09   1696.34 o 
 -11 -10   3      209.42      208.22    119.11 o 
 -10 -10   3     9235.88     9796.25    798.84 o 
  -9 -10   3       32.90       48.02     54.01 o 
  -8 -10   3     1912.82     2291.74    279.51 o 
  -7 -10   3       69.88       32.80     33.52 o 
  -6 -10   3    10425.25    10378.80    466.69 o 
  -5 -10   3      256.26      179.02     51.17 o 
  -4 -10   3       97.33       65.58     34.00 o 
  -3 -10   3      102.54      119.24     29.79 o 
  -2 -10   3     9657.51     9564.29    707.15 o 
  -1 -10   3        1.01       73.63     92.94 o 
   0 -10   3     5330.74     5685.51    390.74 o 
   1 -10   3     1300.01     1197.61    149.79 o 
   2 -10   3     8616.05     9385.05    529.00 o 
   3 -10   3        0.91        5.89     22.22 o 
   4 -10   3      133.72      198.55     92.54 o 
   5 -10   3      920.79     1209.90    200.76 o 
   6 -10   3        0.39      -31.73    125.74 o 
   7 -10   3      903.63      837.72    150.92 o 
   8 -10   3     3809.36     4575.30    633.57 o 
   9 -10   3      212.01      337.81    241.08 o 
  10 -10   3     8942.60     8996.71    952.86 o 
  11 -10   3      683.66      923.28    308.85 o 
  12 -10   3     2314.16     2862.71    578.11 o 
 -16  -9   3      168.84      134.55    125.21 o 
 -15  -9   3      213.73      438.16    202.09 o 
 -14  -9   3       65.17       38.44     76.82 o 
 -13  -9   3     1361.14     1032.13    282.48 o 
 -12  -9   3      328.95      373.71    173.33 o 
 -11  -9   3    14208.90    14225.69    976.76 o 
 -10  -9   3       10.68       22.12     62.71 o 
  -9  -9   3      117.30      115.71     41.15 o 
  -8  -9   3       17.72       15.31     20.50 o 
  -7  -9   3   145182.94   136496.92   1854.18 o 
  -6  -9   3      272.25      387.94     87.10 o 
  -5  -9   3    15622.07    14573.23    522.41 o 
  -4  -9   3        5.56        6.32     15.83 o 
  -3  -9   3      318.05      302.04     54.84 o 
  -2  -9   3       11.02       81.71     73.79 o 
  -1  -9   3       40.01       -3.45     68.22 o 
   0  -9   3      156.36      225.84    121.95 o 
   1  -9   3    17958.13    19455.58    719.02 o 
   2  -9   3     1048.85     1178.15     89.10 o 
   3  -9   3     7664.53     7839.29    289.43 o 
   4  -9   3     1928.83     2140.18    188.75 o 
   5  -9   3     6341.44     6585.77    440.46 o 
   6  -9   3      151.58      204.04     72.69 o 
   7  -9   3     2292.39     2192.24    246.83 o 
   8  -9   3       21.21       48.49     55.70 o 
   9  -9   3      422.86      569.03    172.34 o 
  10  -9   3        4.05       -7.34     59.47 o 
  11  -9   3     1902.70     1478.89    282.66 o 
  12  -9   3       52.17       78.14     98.70 o 
  13  -9   3     7880.40     6998.96    902.35 o 
 -16  -8   3        2.14        9.00     68.53 o 
 -15  -8   3      126.32      -37.27     94.31 o 
 -14  -8   3        0.10     -141.80    125.57 o 
 -13  -8   3     1196.48     1308.48    308.77 o 
 -12  -8   3       89.79        6.74     70.21 o 
 -11  -8   3       24.58     -102.72    108.99 o 
 -10  -8   3     1407.41     1372.70    282.06 o 
  -9  -8   3       11.81       29.05     35.46 o 
  -8  -8   3    25795.56    25325.07   1425.54 o 
  -7  -8   3     2317.50     2103.86    172.39 o 
  -6  -8   3   192777.53   186367.77   1860.40 o 
  -5  -8   3        3.78      -19.68     30.68 o 
  -4  -8   3     3765.04     3634.05    194.74 o 
  -3  -8   3     1415.22     1502.93    112.75 o 
  -2  -8   3      238.44      184.42     54.24 o 
  -1  -8   3     2288.56     2394.54    319.38 o 
   0  -8   3    31662.92    33721.50   1240.83 o 
   1  -8   3      289.56      242.93    102.82 o 
   2  -8   3     1645.63     1842.52    167.72 o 
   3  -8   3      103.33      107.84     41.25 o 
   4  -8   3    15205.12    15008.22    445.24 o 
   5  -8   3     1313.42     1253.87    157.10 o 
   6  -8   3     1139.75     1185.02    163.66 o 
   7  -8   3     1288.62     1297.99    159.03 o 
   8  -8   3     2336.25     2133.22    217.67 o 
   9  -8   3     1021.75     1286.87    237.90 o 
  10  -8   3      424.07      592.42    163.33 o 
  11  -8   3      158.72      212.08    112.53 o 
  12  -8   3      302.75      401.64    163.07 o 
  13  -8   3      567.84      554.09    251.18 o 
 -16  -7   3        3.45       67.61     86.51 o 
 -15  -7   3    14597.30    15546.02   1163.35 o 
 -14  -7   3      525.43      619.94    194.44 o 
 -13  -7   3      174.94      424.89    174.03 o 
 -12  -7   3      133.84       39.31     79.87 o 
 -11  -7   3      373.61      156.09     96.38 o 
 -10  -7   3       17.64      -15.87     57.82 o 
  -9  -7   3      104.49      119.86     58.39 o 
  -8  -7   3      132.25      242.73     63.65 o 
  -7  -7   3    52713.06    50217.87    833.48 o 
  -6  -7   3      619.37      814.67    121.17 o 
  -5  -7   3     7012.13     6207.56    250.22 o 
  -4  -7   3       51.50       77.51     30.22 o 
  -3  -7   3      285.38      212.87     88.70 o 
  -2  -7   3     1851.72     1704.82    112.22 o 
  -1  -7   3    52508.79    58608.43   1509.07 o 
   0  -7   3     8666.09     9845.26    634.56 o 
   1  -7   3     1949.05     2382.64    225.42 o 
   2  -7   3      641.22      600.54     94.28 o 
   3  -7   3     1213.64     1306.27    150.42 o 
   4  -7   3       44.92        4.18     37.68 o 
   5  -7   3     2504.32     2277.08    193.13 o 
   6  -7   3     1585.71     1626.43    166.12 o 
   7  -7   3    44468.95    42224.62   1274.50 o 
   8  -7   3     3477.50     3335.86    325.57 o 
   9  -7   3     1119.19      934.17    203.89 o 
  10  -7   3      722.47      733.42    247.87 o 
  11  -7   3       53.61       99.05     73.00 o 
  12  -7   3      375.37      379.78    317.96 o 
  13  -7   3      464.49      597.94    238.79 o 
  14  -7   3     1581.73     1531.97    430.54 o 
 -16  -6   3     9140.87     8526.40    899.11 o 
 -15  -6   3     3182.66     4037.32    600.79 o 
 -14  -6   3    10490.42    10873.68    915.37 o 
 -13  -6   3      755.52      641.12    222.21 o 
 -12  -6   3       39.60       13.01     75.25 o 
 -11  -6   3      205.92      182.64     83.38 o 
 -10  -6   3        2.18      -72.20     59.92 o 
  -9  -6   3      241.56      384.16     85.97 o 
  -8  -6   3     1011.36      766.74    104.08 o 
  -7  -6   3       30.53       10.90     30.81 o 
  -6  -6   3     6465.01     4469.41   1074.89 o 
  -5  -6   3     3391.18     3222.93    179.61 o 
  -4  -6   3     7995.13     7634.33    294.14 o 
  -3  -6   3      326.32      243.33     36.57 o 
  -2  -6   3     1109.94      758.34     54.81 o 
  -1  -6   3      139.90       62.67     31.80 o 
   0  -6   3   121712.87   127886.13   2139.58 o 
   1  -6   3     3053.56     3247.09    129.39 o 
   2  -6   3      637.53      563.31     73.95 o 
   3  -6   3        6.22        8.25     22.22 o 
   4  -6   3       66.87      118.35     51.22 o 
   5  -6   3      617.17      689.74    107.62 o 
   6  -6   3   150401.66   147734.63   1253.72 o 
   7  -6   3     4228.06     4372.79    286.90 o 
   8  -6   3    10774.61    10288.97    721.24 o 
   9  -6   3        0.95      -20.07     90.09 o 
  10  -6   3     1651.70     1550.00    261.21 o 
  11  -6   3      162.05      158.55    108.47 o 
  12  -6   3      159.43      183.23     83.70 o 
  13  -6   3      331.26      408.42    207.23 o 
  14  -6   3      211.09      550.74    197.67 o 
 -16  -5   3     2992.06     2586.91    507.63 o 
 -15  -5   3    18409.11    18308.18   1243.84 o 
 -14  -5   3      573.18     1038.10    287.62 o 
 -13  -5   3      257.22      237.74    149.81 o 
 -12  -5   3      145.80      157.07    114.58 o 
 -11  -5   3     1992.56     2201.05    350.40 o 
 -10  -5   3      158.53       49.83     73.84 o 
  -9  -5   3    19027.85    19514.38    810.30 o 
  -8  -5   3       88.64       88.61     38.39 o 
  -7  -5   3     1497.35     1401.72    136.82 o 
  -6  -5   3      217.84       75.66     53.31 o 
  -5  -5   3     9311.78    10455.26    284.90 o 
  -4  -5   3      593.24      729.75     70.01 o 
  -3  -5   3     4028.03     4289.85    153.93 o 
  -2  -5   3      740.21      785.51     61.62 o 
  -1  -5   3    30592.97    28905.08    302.74 o 
   0  -5   3     4286.29     4420.47    370.04 o 
   1  -5   3     5347.85     6003.57    315.19 o 
   2  -5   3        9.60       14.48     29.73 o 
   3  -5   3      824.23      828.62     81.55 o 
   4  -5   3        7.39       11.39     29.82 o 
   5  -5   3     8677.80     9156.39    355.12 o 
   6  -5   3     5064.34     5295.28    255.03 o 
   7  -5   3    61057.84    61275.15    916.92 o 
   8  -5   3      510.49      522.79     95.50 o 
   9  -5   3     2971.49     2610.38    335.13 o 
  10  -5   3       54.24      -53.43     67.19 o 
  11  -5   3     4112.09     3950.78    425.06 o 
  12  -5   3     3529.85     3907.33    435.77 o 
  13  -5   3     7842.69     9594.47    715.63 o 
  14  -5   3     1136.98     1201.81    256.07 o 
 -16  -4   3      301.91      133.86    252.52 o 
 -15  -4   3      837.50     1019.72    226.90 o 
 -14  -4   3      810.85      560.60    205.74 o 
 -13  -4   3        1.60       73.95     86.40 o 
 -12  -4   3      154.66      176.70    124.52 o 
 -11  -4   3        1.29       32.28     53.96 o 
 -10  -4   3    20854.37    19933.98    885.33 o 
  -9  -4   3        1.51        5.00     24.71 o 
  -8  -4   3    16684.83    16276.58    476.58 o 
  -7  -4   3       99.60      109.62     42.36 o 
  -6  -4   3       96.57      109.48     38.28 o 
  -5  -4   3      206.89      213.34     36.00 o 
  -4  -4   3     5854.34     5549.45    190.06 o 
  -3  -4   3      114.01       93.30     24.58 o 
  -2  -4   3    39436.04    42910.26    464.89 o 
  -1  -4   3     4685.64     5417.71    140.39 o 
   0  -4   3      721.34      610.02     56.97 o 
   1  -4   3      191.03      301.59     89.80 o 
   2  -4   3     2733.12     2397.95    197.19 o 
   3  -4   3     1236.39     1076.29     99.88 o 
   4  -4   3       58.36       52.86     31.84 o 
   5  -4   3     3574.88     3652.12    217.63 o 
   6  -4   3       79.47       38.92     31.47 o 
   7  -4   3      272.91      197.59     61.32 o 
   8  -4   3     5812.96     5922.21    340.12 o 
   9  -4   3      103.08       80.54     75.58 o 
  10  -4   3     4811.40     5426.89    462.51 o 
  11  -4   3     4149.16     4656.96    450.13 o 
  12  -4   3    50288.13    52437.09   2866.19 o 
  13  -4   3     8043.21     8478.37    663.61 o 
  14  -4   3     2712.13     3299.22    432.92 o 
  15  -4   3      299.06       71.12    107.62 o 
 -16  -3   3      432.29      256.31    196.39 o 
 -15  -3   3        6.56       44.91    111.36 o 
 -14  -3   3      773.71      680.47    169.60 o 
 -13  -3   3       54.82      111.24     99.91 o 
 -12  -3   3      635.51      659.23    193.80 o 
 -11  -3   3      134.17      356.61    127.52 o 
 -10  -3   3       39.86      111.63     62.90 o 
  -9  -3   3    53669.60    52373.87    796.68 o 
  -8  -3   3      180.69      144.25     65.95 o 
  -7  -3   3     5451.48     5722.04    262.79 o 
  -6  -3   3      921.91      490.67    253.71 o 
  -5  -3   3      240.54      251.07     40.96 o 
  -4  -3   3       20.30       12.34     15.45 o 
  -3  -3   3     8009.03     7621.39    224.81 o 
  -2  -3   3     4627.20     4688.50    155.31 o 
  -1  -3   3      273.92      253.82     29.92 o 
   0  -3   3      547.46      368.25     45.48 o 
   1  -3   3     6950.82     7074.98    341.12 o 
   2  -3   3       54.17       86.69     37.63 o 
   3  -3   3    12273.31    12114.35    357.49 o 
   4  -3   3      224.32      287.00     51.07 o 
   5  -3   3     2907.37     2617.66    341.19 o 
   6  -3   3      236.42      200.68     57.70 o 
   7  -3   3      210.16      296.73    103.44 o 
   8  -3   3       81.93       65.14     43.44 o 
   9  -3   3       89.72      116.68    106.48 o 
  10  -3   3      514.06      538.40    146.97 o 
  11  -3   3    25228.56    24894.72   1020.25 o 
  12  -3   3      324.54      542.44    177.18 o 
  13  -3   3     5422.19     4820.95    492.19 o 
  14  -3   3       64.52       80.40    121.79 o 
  15  -3   3     1774.08     1763.15    304.18 o 
 -16  -2   3     1793.53     2026.05    326.10 o 
 -15  -2   3       11.70      -17.58    150.51 o 
 -14  -2   3      369.94      372.64    126.28 o 
 -13  -2   3      118.26       95.26     71.05 o 
 -12  -2   3     2463.59     2487.21    294.05 o 
 -11  -2   3     1734.69     1468.36    226.63 o 
 -10  -2   3     2260.74     2721.89    221.59 o 
  -9  -2   3     1297.86     1324.73    152.70 o 
  -8  -2   3     3141.90     3235.71    210.06 o 
  -7  -2   3       20.98      -20.49     38.21 o 
  -6  -2   3     3267.19     3770.39    195.57 o 
  -5  -2   3       10.89       20.57     14.80 o 
  -4  -2   3    33045.80    33264.64    435.41 o 
  -3  -2   3     1202.34     1177.45     90.14 o 
  -2  -2   3      848.09      790.07     64.69 o 
  -1  -2   3     1940.91     2072.10     90.83 o 
   0  -2   3      448.63      558.40     57.04 o 
   1  -2   3     2615.22     2237.69    121.07 o 
   2  -2   3    80609.43    83555.35    809.26 o 
   3  -2   3      854.78      922.38     93.71 o 
   4  -2   3    28974.10    28497.95    679.51 o 
   5  -2   3     2293.20     2549.22    171.69 o 
   6  -2   3      531.21      523.94     73.39 o 
   7  -2   3      110.57      141.89     57.37 o 
   8  -2   3       37.18       -6.45     34.28 o 
   9  -2   3      379.73      404.02    124.37 o 
  10  -2   3        2.00       67.07     39.89 o 
  11  -2   3      395.36      339.53    117.82 o 
  12  -2   3     4774.05     5096.79    469.70 o 
  13  -2   3      435.93      737.03    203.30 o 
  14  -2   3     8669.53     9158.00    692.21 o 
  15  -2   3     1464.79     1487.17    289.22 o 
 -16  -1   3        7.73       35.92     93.91 o 
 -15  -1   3       12.18      176.56     87.37 o 
 -14  -1   3      293.27      165.63    100.42 o 
 -13  -1   3       91.52      152.18     70.48 o 
 -12  -1   3     1621.95     1680.25    242.96 o 
 -11  -1   3      189.32      181.79     60.22 o 
 -10  -1   3        7.72        4.80     74.83 o 
  -9  -1   3      430.66      466.65     80.13 o 
  -8  -1   3     2097.44     2568.36    225.86 o 
  -7  -1   3     2416.03     2894.90    173.15 o 
  -6  -1   3      647.64      597.45     69.62 o 
  -5  -1   3      216.01      332.60     54.24 o 
  -4  -1   3       36.04       27.68     18.63 o 
  -3  -1   3    30684.49    31707.00    562.90 o 
  -2  -1   3     7558.51     7021.76    237.32 o 
  -1  -1   3     9078.40     9058.20    376.40 o 
   0  -1   3     1907.78     1862.14     82.81 o 
   1  -1   3      457.49      526.61     52.90 o 
   2  -1   3      441.53      450.64     56.51 o 
   3  -1   3    99833.94    96554.09   2491.71 o 
   4  -1   3        1.50       14.38     26.35 o 
   5  -1   3      851.01      789.17     95.13 o 
   6  -1   3      747.42      731.62     83.60 o 
   7  -1   3     1134.77     1050.13    123.00 o 
   8  -1   3      745.18      819.22    102.28 o 
   9  -1   3    10188.43     9896.48    435.82 o 
  10  -1   3     1090.57     1089.49    191.54 o 
  11  -1   3       83.48      132.85     86.92 o 
  12  -1   3      725.36      967.41    194.52 o 
  13  -1   3      847.66      496.25    149.54 o 
  14  -1   3     1096.86     1124.01    281.15 o 
  15  -1   3      688.71      991.62    233.68 o 
  16  -1   3     2363.13     2031.41    450.58 o 
 -16   0   3     3719.55     4011.57    704.20 o 
 -15   0   3     1045.59      532.76    269.90 o 
 -14   0   3     5396.78     5035.65    478.15 o 
 -13   0   3     1295.22     1339.15    233.50 o 
 -12   0   3        0.64      -71.92     48.47 o 
 -11   0   3      783.72      828.58    119.81 o 
 -10   0   3        3.66        4.19     45.62 o 
  -9   0   3        1.24       26.50     29.93 o 
  -8   0   3        7.57        1.72     31.51 o 
  -7   0   3      131.37      180.81     39.48 o 
  -6   0   3    64067.60    64329.11   1331.14 o 
  -5   0   3     3769.93     3628.91    160.06 o 
  -4   0   3    34472.97    35947.70    712.67 o 
  -3   0   3      612.50      729.81     71.43 o 
  -2   0   3    37318.24    40554.43    564.21 o 
  -1   0   3      278.51      215.67     38.62 o 
   0   0   3      659.27      768.03     64.74 o 
   1   0   3     2135.98     2406.55     95.20 o 
   2   0   3     2010.02     1895.40     96.88 o 
   3   0   3     8022.87     7721.35    197.54 o 
   4   0   3    12040.81    12316.37    329.41 o 
   5   0   3      383.37      491.89     71.97 o 
   6   0   3    14702.20    14886.75    369.56 o 
   7   0   3     3682.17     3644.84    196.07 o 
   8   0   3    50726.54    50835.35   1119.76 o 
   9   0   3      843.40      905.93    111.25 o 
  10   0   3     2748.73     2669.24    241.55 o 
  11   0   3     1278.49     1407.68    412.19 o 
  12   0   3      129.20      112.08     95.01 o 
  13   0   3      100.18       36.41    134.90 o 
  14   0   3      412.98      353.53    154.46 o 
  15   0   3     3804.67     3856.76    645.54 o 
  16   0   3      926.96      568.64    215.45 o 
 -16   1   3       16.28       24.36    174.08 o 
 -15   1   3    20918.95    19433.71   1501.17 o 
 -14   1   3      602.89      357.23    195.96 o 
 -13   1   3    17195.01    16489.55    813.22 o 
 -12   1   3      149.33       77.77    110.63 o 
 -11   1   3     7722.17     8102.94    390.65 o 
 -10   1   3      873.17      900.28    130.48 o 
  -9   1   3     1919.79     1783.75    144.37 o 
  -8   1   3      771.88      532.20     71.41 o 
  -7   1   3     1939.49     1845.17    124.87 o 
  -6   1   3      846.01      998.17     84.77 o 
  -5   1   3      896.45      680.72     60.77 o 
  -4   1   3      162.38      278.53     37.14 o 
  -3   1   3      415.94      402.94     36.01 o 
  -2   1   3     2156.31     2114.60    160.20 o 
  -1   1   3    49045.50    47727.28    537.46 o 
   0   1   3     5135.98     4588.49    125.31 o 
   1   1   3     7952.19     8215.51    156.98 o 
   2   1   3      328.50      236.49     29.25 o 
   3   1   3     9758.65    10402.50    296.74 o 
   4   1   3      621.34      613.52     84.02 o 
   5   1   3     1588.42     1798.49    242.02 o 
   6   1   3       73.20       63.78     79.15 o 
   7   1   3     4593.37     5046.79    231.40 o 
   8   1   3     1918.55     1823.62    174.72 o 
   9   1   3    53849.30    54175.07    862.58 o 
  10   1   3       24.59       64.74     68.01 o 
  11   1   3     2458.94     3009.47    337.68 o 
  12   1   3        0.18        8.18     78.89 o 
  13   1   3       18.28       -5.86     92.22 o 
  14   1   3     3273.44     3008.90    375.80 o 
  15   1   3     2070.48     1935.20    314.58 o 
  16   1   3     1932.80     1740.08    404.78 o 
 -16   2   3      325.73      706.92    356.72 o 
 -15   2   3     6763.22     8207.42    978.33 o 
 -14   2   3    31691.03    32346.14   1851.31 o 
 -13   2   3       33.08       91.84     95.42 o 
 -12   2   3    12786.83    13218.98   1069.22 o 
 -11   2   3        7.13       17.51     60.02 o 
 -10   2   3      328.79      407.19     95.83 o 
  -9   2   3      713.62      767.69     94.93 o 
  -8   2   3    25406.46    25764.65    548.32 o 
  -7   2   3     1439.42     1313.43    106.21 o 
  -6   2   3      429.14      329.90     47.87 o 
  -5   2   3     3406.07     3982.32    153.74 o 
  -4   2   3    14806.92    14671.86    263.11 o 
  -3   2   3      596.78      676.69     46.79 o 
  -2   2   3    33875.10    33260.97    390.04 o 
  -1   2   3       28.36       29.48     14.73 o 
   0   2   3    85173.10    82845.37    975.07 o 
   1   2   3     1993.57     1866.06    135.38 o 
   2   2   3     7170.25     8161.61    341.33 o 
   3   2   3     1078.30     1322.51     93.72 o 
   4   2   3      276.30      185.65     76.91 o 
   5   2   3     1550.56     1942.19    244.20 o 
   6   2   3        4.84      122.27     73.26 o 
   7   2   3        8.16       14.50     44.55 o 
   8   2   3    10211.79    10303.88    491.30 o 
   9   2   3     6090.62     5813.37    316.33 o 
  10   2   3       67.08       44.47     72.92 o 
  11   2   3       10.05      120.55     88.18 o 
  12   2   3      184.22       75.91    113.85 o 
  13   2   3       23.16       35.61     54.83 o 
  14   2   3     2692.12     2621.69    358.01 o 
  15   2   3     3037.27     2870.51    372.83 o 
  16   2   3       68.32      -11.46     99.85 o 
 -16   3   3      440.74      926.11    382.51 o 
 -15   3   3     1660.00     2224.18    514.47 o 
 -14   3   3     3543.16     3629.41    633.60 o 
 -13   3   3     6226.02     5840.04    767.44 o 
 -12   3   3      835.36      811.32    274.79 o 
 -11   3   3     4939.22     4523.35    476.96 o 
 -10   3   3      325.75      535.12    143.81 o 
  -9   3   3    56106.30    55360.44   1890.31 o 
  -8   3   3     3931.14     4182.07    269.13 o 
  -7   3   3    39554.64    40558.49    630.45 o 
  -6   3   3       55.11      135.75     35.36 o 
  -5   3   3       63.09       31.70     21.87 o 
  -4   3   3      780.83     1051.51     78.11 o 
  -3   3   3    12628.29    12964.44    239.65 o 
  -2   3   3     6713.18     7260.34    199.99 o 
  -1   3   3     5688.16     5747.77    189.64 o 
   0   3   3     2886.02     2603.67    103.21 o 
   1   3   3    35486.37    33086.23    573.82 o 
   2   3   3     1919.87     2115.19    171.13 o 
   3   3   3       93.14      177.89     63.30 o 
   4   3   3      419.75      501.85    118.63 o 
   5   3   3     2726.34     2953.19    291.09 o 
   6   3   3     3489.19     2847.29    315.89 o 
   7   3   3      946.83     1075.02    127.77 o 
   8   3   3       76.18       16.70     59.63 o 
   9   3   3      260.96      267.96     67.92 o 
  10   3   3       28.07       56.03     82.81 o 
  11   3   3     3298.41     2981.88    447.43 o 
  12   3   3      230.76      199.19     99.54 o 
  13   3   3       38.16       31.79     87.02 o 
  14   3   3       18.88       16.02     72.30 o 
  15   3   3     3590.44     3571.65    442.38 o 
  16   3   3       14.47       44.75    103.75 o 
 -15   4   3     4062.94     5244.08    804.90 o 
 -14   4   3        0.88       19.97    116.08 o 
 -13   4   3      303.80      231.38    122.15 o 
 -12   4   3      609.62      454.65    211.45 o 
 -11   4   3       70.35        9.18     46.45 o 
 -10   4   3      405.40      403.34    112.38 o 
  -9   4   3      576.30      566.74    142.21 o 
  -8   4   3   130433.23   132291.92   2558.75 o 
  -7   4   3      458.02      484.20     72.74 o 
  -6   4   3     1471.34     1432.97    114.15 o 
  -5   4   3       19.29       50.40     29.14 o 
  -4   4   3       28.09       50.74     26.33 o 
  -3   4   3     4660.27     4516.01    164.15 o 
  -2   4   3    58640.02    58994.95    753.08 o 
  -1   4   3        1.51       10.98     20.47 o 
   0   4   3    24475.00    24729.32    477.79 o 
   1   4   3     3057.98     2704.08    176.61 o 
   2   4   3    61616.92    65479.62    997.66 o 
   3   4   3     3907.56     4328.73    289.54 o 
   4   4   3    64232.30    70189.58   1292.11 o 
   5   4   3      361.77      460.88    120.76 o 
   6   4   3     7653.03     7054.68    495.15 o 
   7   4   3     3029.36     3046.26    199.56 o 
   8   4   3        4.86        4.54     35.78 o 
   9   4   3      364.62      333.41     70.20 o 
  10   4   3     2107.35     2748.35    401.42 o 
  11   4   3      500.22      626.54    188.16 o 
  12   4   3     8557.43     7701.47    749.77 o 
  13   4   3      592.54      590.52    247.88 o 
  14   4   3      185.48      146.94     79.14 o 
  15   4   3      563.29      658.94    182.39 o 
  16   4   3      126.35       94.89     83.84 o 
 -15   5   3     7507.80     7286.32    964.91 o 
 -14   5   3       29.77       61.29    189.88 o 
 -13   5   3       99.01      165.05    123.15 o 
 -12   5   3      105.83       12.16    137.58 o 
 -11   5   3     6662.23     6470.19    749.88 o 
 -10   5   3      107.44       60.71     54.64 o 
  -9   5   3    27577.95    28845.01    957.42 o 
  -8   5   3        3.98       -7.80     40.65 o 
  -7   5   3     7021.76     7133.37    278.07 o 
  -6   5   3      460.78      339.68     50.72 o 
  -5   5   3      743.70      366.70    174.05 o 
  -4   5   3      526.54      660.55     61.89 o 
  -3   5   3    28522.88    25004.18    401.85 o 
  -2   5   3       52.96       49.63     25.55 o 
  -1   5   3     2587.01     2426.34    137.56 o 
   0   5   3       88.25       33.62     17.00 o 
   1   5   3     7987.83     7834.92    292.82 o 
   2   5   3      629.76      599.55     41.77 o 
   3   5   3   162328.30   168764.84   1780.50 o 
   4   5   3        0.85       -5.03     15.70 o 
   5   5   3    40172.31    42350.77    606.79 o 
   6   5   3       62.44      100.57     37.09 o 
   7   5   3      755.88      825.98    130.11 o 
   8   5   3     1183.02     1449.44    183.13 o 
   9   5   3      464.58      596.75    102.81 o 
  10   5   3       14.51      -44.91     69.47 o 
  11   5   3        0.89     -108.48    147.17 o 
  12   5   3     1062.84     1051.67    273.27 o 
  13   5   3     3041.95     3084.44    500.65 o 
  14   5   3      702.27      494.67    202.88 o 
  15   5   3       20.20        3.63    150.51 o 
  16   5   3        2.53      115.35    161.30 o 
  17   5   3      409.66      362.25    223.07 o 
 -15   6   3        2.87      118.71     77.28 o 
 -14   6   3      506.03      819.72    353.80 o 
 -13   6   3      333.30       74.04    193.85 o 
 -12   6   3        5.87     -260.63    173.75 o 
 -11   6   3     1193.03     1227.76    323.05 o 
 -10   6   3     2072.98     2021.18    206.27 o 
  -9   6   3     1987.12     1806.16    245.09 o 
  -8   6   3     4217.13     3944.84    274.20 o 
  -7   6   3        7.83        5.31     32.15 o 
  -6   6   3       78.12       83.30     39.34 o 
  -5   6   3        4.07        5.79     15.00 o 
  -4   6   3    24611.00    21370.40    421.77 o 
  -3   6   3      808.06      786.60     82.43 o 
  -2   6   3     9152.04     8253.86    244.97 o 
  -1   6   3     5808.29     6415.88    227.84 o 
   0   6   3      578.32      492.52    123.79 o 
   1   6   3     1671.24     2205.37    158.06 o 
   2   6   3    62046.29    66670.45    792.80 o 
   3   6   3       27.73      -11.61     12.44 o 
   4   6   3    67019.20    59940.71   1051.52 o 
   5   6   3      137.83       78.04     37.22 o 
   6   6   3    17752.90    17570.63    443.18 o 
   7   6   3       56.65      112.20     50.99 o 
   8   6   3       22.12       -0.60     23.57 o 
   9   6   3     1858.62     2057.25    147.96 o 
  10   6   3     1749.45     1601.31    189.27 o 
  11   6   3     1205.64     1249.98    189.71 o 
  12   6   3      120.69      -18.53     64.75 o 
  13   6   3      219.72       90.25     56.63 o 
  14   6   3      534.07      645.77    257.35 o 
  15   6   3       60.26     -114.28    127.30 o 
  16   6   3     1216.63     1163.63    267.40 o 
  17   6   3      390.42      471.28    212.23 o 
 -14   7   3        3.69     -215.10    143.40 o 
 -13   7   3      207.71      241.06    182.47 o 
 -12   7   3        3.53      -91.87     98.65 o 
 -11   7   3     1372.49     1792.72    420.28 o 
 -10   7   3        7.41        8.66     50.39 o 
  -9   7   3     3850.95     3864.29    276.42 o 
  -8   7   3       41.31      -19.09     49.33 o 
  -7   7   3     1393.35     1436.82    120.41 o 
  -6   7   3      574.84      204.25    244.14 o 
  -5   7   3     1075.50     1359.81    132.21 o 
  -4   7   3     1438.55     1431.46    178.32 o 
  -3   7   3    13976.78    11364.00    324.46 o 
  -2   7   3      420.30      390.49     53.34 o 
  -1   7   3     2937.54     3310.14    147.41 o 
   0   7   3     6854.84     7246.48    201.99 o 
   1   7   3     8892.41     8640.37    236.34 o 
   2   7   3     1938.94     2137.08    164.86 o 
   3   7   3     8865.59     8375.09    230.08 o 
   4   7   3        1.24        6.23     22.66 o 
   5   7   3     2120.53     1808.36    319.49 o 
   6   7   3     1255.39     1337.24    126.69 o 
   7   7   3     1393.32     1549.27    180.93 o 
   8   7   3        0.50        6.38     31.10 o 
   9   7   3   113896.70   113559.23   2384.68 o 
  10   7   3       28.24       57.63     46.92 o 
  11   7   3      451.42      456.42    107.46 o 
  12   7   3      221.30      130.32     79.42 o 
  13   7   3       24.70       80.08     46.99 o 
  14   7   3       34.24     -179.95    222.02 o 
  15   7   3      559.50      650.74    233.16 o 
  16   7   3      424.74      574.92    259.61 o 
  17   7   3       41.25      201.01    175.47 o 
 -14   8   3     2859.91     3180.09    624.19 o 
 -13   8   3       99.92       48.85     86.79 o 
 -12   8   3       23.56       19.04     79.34 o 
 -11   8   3       12.32       17.75     86.78 o 
 -10   8   3     1627.43     1765.39    387.62 o 
  -9   8   3       11.86      -46.19     30.79 o 
  -8   8   3       80.93       40.90     32.67 o 
  -7   8   3       83.97      105.96     48.46 o 
  -6   8   3     8054.48     7869.68    272.28 o 
  -5   8   3        5.28       -6.58     37.24 o 
  -4   8   3        1.33      -31.17     27.65 o 
  -3   8   3      126.96       92.88     81.41 o 
  -2   8   3       42.01      -24.42     24.52 o 
  -1   8   3        0.01       12.73     17.94 o 
   0   8   3     1241.52     1200.80    108.89 o 
   1   8   3     4944.99     5053.12    183.79 o 
   2   8   3    29189.31    29988.02    546.45 o 
   3   8   3        4.67       26.01     22.25 o 
   4   8   3        9.36       20.68     21.27 o 
   5   8   3      647.79      559.87     65.53 o 
   6   8   3     2950.74     2621.88    184.87 o 
   7   8   3       87.77       70.03     59.58 o 
   8   8   3    74493.45    72822.88   1428.63 o 
   9   8   3       38.76        5.75     30.55 o 
  10   8   3    41201.07    40256.84   1850.47 o 
  11   8   3       70.67      113.65     51.66 o 
  12   8   3      413.24      559.27    123.75 o 
  13   8   3       13.92      116.21    168.34 o 
  14   8   3        0.69      -18.86    106.70 o 
  15   8   3     2036.41     2373.06    488.02 o 
  16   8   3     5924.77     6515.37    833.80 o 
  17   8   3     1122.29     1572.27    426.23 o 
 -14   9   3     2476.33     2980.52    635.38 o 
 -13   9   3     4516.60     4613.19    524.53 o 
 -12   9   3       71.23      178.90    101.09 o 
 -11   9   3     1397.06     1459.67    258.27 o 
 -10   9   3      697.74      616.93    173.39 o 
  -9   9   3     1434.04     1171.61    169.81 o 
  -8   9   3     1635.02     1553.04    162.22 o 
  -7   9   3     3490.39     3432.96    222.29 o 
  -6   9   3     1185.05      991.27    110.74 o 
  -5   9   3     4899.41     4821.89    257.90 o 
  -4   9   3      551.66      607.31    126.35 o 
  -3   9   3        4.79      127.05     44.00 o 
  -2   9   3      705.53      520.30    165.18 o 
  -1   9   3     4986.41     5145.47    192.89 o 
   0   9   3     4304.32     4605.60    221.42 o 
   1   9   3       34.75       79.45     25.54 o 
   2   9   3      355.87      280.65     60.41 o 
   3   9   3     8784.04     7669.74    287.20 o 
   4   9   3      407.58      279.17     46.33 o 
   5   9   3     1021.15     1041.97     89.52 o 
   6   9   3       50.47       61.28     19.16 o 
   7   9   3      812.67      848.88    115.38 o 
   8   9   3      392.97      536.45     83.73 o 
   9   9   3    91853.28    87982.18   1282.92 o 
  10   9   3      372.22      357.96     88.00 o 
  11   9   3    23973.26    22376.32   2134.26 o 
  12   9   3        1.46       31.71     75.16 o 
  13   9   3     5639.52     5948.48    690.70 o 
  14   9   3      683.70      265.10    141.20 o 
  15   9   3     9377.70    10970.42   1038.72 o 
  16   9   3     4165.99     4640.53    700.77 o 
 -13  10   3      786.91      549.43    165.42 o 
 -12  10   3     3889.06     3634.55    556.64 o 
 -11  10   3        1.77       66.41    123.76 o 
 -10  10   3     2526.01     3061.40    432.30 o 
  -9  10   3       93.06      102.04     87.34 o 
  -8  10   3    30744.04    30457.91   1608.67 o 
  -7  10   3     1275.55     1272.01    131.61 o 
  -6  10   3     1177.16     1026.96    126.30 o 
  -5  10   3       11.74       12.24     29.37 o 
  -4  10   3      424.56      508.49     69.53 o 
  -3  10   3       54.13      143.79     48.53 o 
  -2  10   3     1551.77     1453.30    126.54 o 
  -1  10   3       78.23       20.68     21.68 o 
   0  10   3     8527.33     8477.57    306.96 o 
   1  10   3      215.61      103.96     28.88 o 
   2  10   3     9268.25     9161.24    495.92 o 
   3  10   3      170.56      292.52    169.37 o 
   4  10   3     1163.48     1002.52    111.40 o 
   5  10   3     3492.30     3432.46    177.97 o 
   6  10   3       89.77      220.24     47.19 o 
   7  10   3      439.51      337.42     57.48 o 
   8  10   3      519.22      468.23     80.44 o 
   9  10   3      625.74      646.70     98.25 o 
  10  10   3      357.20      300.66     83.06 o 
  11  10   3        0.44      -16.75     43.17 o 
  12  10   3     6659.70     6277.14    413.68 o 
  13  10   3       41.99       -1.16     93.15 o 
  14  10   3    22988.64    23731.45   1459.36 o 
  15  10   3     2714.17     3451.72    581.59 o 
  16  10   3     5111.41     4808.61    727.16 o 
 -12  11   3      669.60      409.82    225.47 o 
 -11  11   3      352.66      529.60    267.61 o 
 -10  11   3      104.39      106.66     99.48 o 
  -9  11   3    20082.11    20072.88   1381.55 o 
  -8  11   3     1169.92     1427.54    221.73 o 
  -7  11   3    46731.26    45857.57   1490.14 o 
  -6  11   3     3226.75     2967.61    222.16 o 
  -5  11   3    13158.73    12766.70    504.41 o 
  -4  11   3      968.24     1033.39    103.34 o 
  -3  11   3      961.34      966.78     94.27 o 
  -2  11   3       85.22       90.01     40.04 o 
  -1  11   3     1158.25     1058.16     99.74 o 
   0  11   3     1124.53      936.23    425.52 o 
   1  11   3     6353.69     6431.87    269.38 o 
   2  11   3      243.55      271.17     60.98 o 
   3  11   3     1236.07     1212.06    136.63 o 
   4  11   3      357.12      443.62     79.91 o 
   5  11   3     1819.79     1671.19    131.60 o 
   6  11   3      392.88      601.57    120.94 o 
   7  11   3      442.17      601.93     75.06 o 
   8  11   3      770.25      747.76    101.81 o 
   9  11   3       25.76       22.32     22.35 o 
  10  11   3      171.73      169.02     62.11 o 
  11  11   3     3207.68     2475.45    249.92 o 
  12  11   3       57.04      102.84     86.39 o 
  13  11   3     1910.33     1922.31    406.07 o 
  14  11   3      573.27      813.36    266.48 o 
  15  11   3    28443.86    29805.57   1728.24 o 
  16  11   3      110.17      258.90    170.82 o 
 -12  12   3        0.10       50.64    103.20 o 
 -11  12   3       82.56      108.45    144.49 o 
 -10  12   3      315.70      159.64    151.92 o 
  -9  12   3      941.43     1043.85    319.93 o 
  -8  12   3    42290.64    44185.02   2032.57 o 
  -7  12   3      173.33      143.08     53.63 o 
  -6  12   3    12560.87    12829.96    469.57 o 
  -5  12   3     1038.86     1052.32    125.11 o 
  -4  12   3      112.14      132.14     42.66 o 
  -3  12   3     1844.04     1994.35    147.36 o 
  -2  12   3    12898.18    13046.80    323.17 o 
  -1  12   3     7463.20     7771.76    376.79 o 
   0  12   3      466.22      527.01     91.56 o 
   1  12   3        0.57       33.34     24.14 o 
   2  12   3    15535.27    15696.29    693.28 o 
   3  12   3     1195.22     1312.36    152.17 o 
   4  12   3    19746.24    20766.64    584.81 o 
   5  12   3        2.89      -10.42     42.92 o 
   6  12   3     2982.71     3333.98    197.80 o 
   7  12   3        9.09       20.59     30.73 o 
   8  12   3       39.91       20.66     32.16 o 
   9  12   3      170.24      118.19     46.75 o 
  10  12   3       58.44       26.39     32.15 o 
  11  12   3       18.89      -22.62     25.68 o 
  12  12   3      721.42      605.32    219.15 o 
  13  12   3      224.44      344.25    174.71 o 
  14  12   3     2069.88     1342.40    365.07 o 
  15  12   3      231.93      293.10    214.33 o 
  16  12   3       68.27       86.08    117.22 o 
 -11  13   3      156.54      278.06    211.56 o 
 -10  13   3      193.49      -87.77     84.27 o 
  -9  13   3      955.63     1366.59    394.97 o 
  -8  13   3      443.89      500.30    234.43 o 
  -7  13   3      341.89      361.20    116.00 o 
  -6  13   3      114.11        9.08     45.17 o 
  -5  13   3      462.25      622.12     97.30 o 
  -4  13   3      136.27      173.19     47.09 o 
  -3  13   3    45098.77    46132.77    711.13 o 
  -2  13   3     4755.68     4922.81    214.17 o 
  -1  13   3    32238.67    32400.74    656.81 o 
   0  13   3      375.23      211.66     55.65 o 
   1  13   3      385.71      303.96     62.05 o 
   2  13   3     1998.08     2313.62    172.64 o 
   3  13   3     6012.14     5703.31    285.38 o 
   4  13   3       95.30       40.61     40.24 o 
   5  13   3    33527.57    27661.33   5351.68 o 
   6  13   3      422.31      264.47     59.80 o 
   7  13   3      272.93      211.42     45.48 o 
   8  13   3      129.68       91.66     34.49 o 
   9  13   3     2845.31     2973.16    266.76 o 
  10  13   3       56.63       92.22    101.52 o 
  11  13   3      517.18      405.24     92.82 o 
  12  13   3      129.22       62.56     80.99 o 
  13  13   3      813.72      770.50    254.46 o 
  14  13   3        6.37       40.02     68.20 o 
  15  13   3     1736.96     2163.67    470.90 o 
  16  13   3       21.13      168.49    105.91 o 
 -10  14   3      991.94      899.24    334.52 o 
  -9  14   3      141.39      157.56    154.76 o 
  -8  14   3      842.43      910.35    313.30 o 
  -7  14   3       20.90      204.85    175.22 o 
  -6  14   3     1369.61     1121.40    137.59 o 
  -5  14   3       28.28       12.41     29.29 o 
  -4  14   3        8.41       58.20     35.56 o 
  -3  14   3      300.47      384.23     66.23 o 
  -2  14   3    15149.32    15749.67    378.54 o 
  -1  14   3     1572.76     1571.56    143.46 o 
   0  14   3      601.16      545.62     80.31 o 
   1  14   3      146.55       29.51    114.73 o 
   2  14   3      840.27      855.13    103.21 o 
   3  14   3     1398.13     1281.65    136.90 o 
   4  14   3     6529.01     6383.95    366.50 o 
   5  14   3      138.02      123.66    112.56 o 
   6  14   3    15311.87    14267.60    778.45 o 
   7  14   3      376.38      126.00     86.98 o 
   8  14   3     9445.23     8686.49    371.16 o 
   9  14   3       80.39       23.06     42.85 o 
  10  14   3    25202.70    24172.13   2438.92 o 
  11  14   3       56.38        9.67     90.64 o 
  12  14   3      202.52      469.39    195.31 o 
  13  14   3       66.18      136.07    109.35 o 
  14  14   3       18.62      -50.98    134.95 o 
  15  14   3      334.09      317.78    234.39 o 
 -10  15   3     1137.14     1728.71    462.32 o 
  -9  15   3        2.93       41.86    106.68 o 
  -8  15   3      183.64      248.60    119.82 o 
  -7  15   3      974.51     1045.97    318.36 o 
  -6  15   3      149.28      325.75    180.14 o 
  -5  15   3     5148.63     5019.82    365.79 o 
  -4  15   3     1445.60     1429.98    134.50 o 
  -3  15   3    13215.93    12717.33    370.87 o 
  -2  15   3      467.13      494.05     87.78 o 
  -1  15   3     1306.83     1321.77    142.56 o 
   0  15   3       26.78       35.87     24.91 o 
   1  15   3      155.98      202.56     45.91 o 
   2  15   3     1245.80     1297.19    126.59 o 
   3  15   3    12901.51    13424.02    439.02 o 
   4  15   3      180.02       77.47     84.53 o 
   5  15   3       10.25       37.52     71.17 o 
   6  15   3     2480.08     2115.09    196.94 o 
   7  15   3     3117.93     3070.00    291.92 o 
   8  15   3        0.58       11.24     31.41 o 
   9  15   3    34415.36    34246.79   2558.17 o 
  10  15   3        6.33       31.82     62.15 o 
  11  15   3    14236.25    16992.72   1193.80 o 
  12  15   3      122.77      -22.16     83.95 o 
  13  15   3      890.26      892.75    284.50 o 
  14  15   3      136.73        2.17    106.81 o 
  15  15   3      117.79      117.30    148.42 o 
  -9  16   3      302.13       16.31    159.05 o 
  -8  16   3      275.38      291.02    189.03 o 
  -7  16   3      208.49      162.93     60.47 o 
  -6  16   3       43.17      -42.11     82.29 o 
  -5  16   3     1861.01     1728.77    399.04 o 
  -4  16   3     9738.43     8542.37    847.29 o 
  -3  16   3      305.37      343.19     59.93 o 
  -2  16   3     5459.14     5165.25    343.27 o 
  -1  16   3      148.07      170.65     44.29 o 
   0  16   3      862.82      754.25    115.58 o 
   1  16   3      674.50      586.25     74.62 o 
   2  16   3     3845.43     3793.44    198.99 o 
   3  16   3        6.53       29.75     45.91 o 
   4  16   3       26.90       27.51     20.97 o 
   5  16   3      153.32      154.66     49.90 o 
   6  16   3     1473.52     1362.41    161.16 o 
   7  16   3      250.62      311.06     70.27 o 
   8  16   3      404.59      299.59     72.70 o 
   9  16   3       67.90       41.85    117.52 o 
  10  16   3    50272.07    52123.79   2077.62 o 
  11  16   3       24.29       84.80    114.05 o 
  12  16   3      525.20      370.87    213.33 o 
  13  16   3      338.06       66.19     85.60 o 
  14  16   3       45.08      190.62    152.22 o 
  -8  17   3      443.32      356.69    213.96 o 
  -7  17   3       36.17      206.63    172.25 o 
  -6  17   3       46.78        2.20    122.71 o 
  -5  17   3      480.95      273.32    131.64 o 
  -4  17   3        0.42      -36.09     96.11 o 
  -3  17   3     2630.99     2683.21    473.04 o 
  -2  17   3      264.48      336.96    162.77 o 
  -1  17   3      541.11      388.89    185.89 o 
   0  17   3     1493.02     1872.04    360.76 o 
   1  17   3    26242.80    27152.86   1327.82 o 
   2  17   3        5.48        6.09     10.09 o 
   3  17   3     6057.94     5406.78    270.85 o 
   4  17   3      208.24      201.63     37.43 o 
   5  17   3    11282.21    11252.97    327.46 o 
   6  17   3        0.03       11.52     29.26 o 
   7  17   3        2.67       34.62     27.85 o 
   8  17   3        0.00       -8.53     24.80 o 
   9  17   3     4900.67     4559.33    617.21 o 
  10  17   3      347.87      343.69    158.20 o 
  11  17   3     2101.97     2008.59    424.27 o 
  12  17   3      206.92      303.59    156.89 o 
  13  17   3      690.90      693.30    247.72 o 
  14  17   3      187.33      176.51    154.72 o 
  -7  18   3     1299.77     1520.93    409.08 o 
  -6  18   3     1870.20     1703.25    415.18 o 
  -5  18   3        1.27      -33.36    176.72 o 
  -4  18   3       92.74       60.22     92.98 o 
  -3  18   3        0.90      -50.05     81.96 o 
  -2  18   3       19.40      -35.75     72.01 o 
  -1  18   3        2.54       21.81    103.53 o 
   0  18   3     8157.75     7989.69    777.16 o 
   1  18   3      261.60      132.37     78.94 o 
   2  18   3     4764.99     5058.21    584.35 o 
   3  18   3       47.40       48.27     35.18 o 
   4  18   3    15663.29    14298.11    984.93 o 
   5  18   3      251.73      254.75     51.09 o 
   6  18   3      547.32      741.08    202.79 o 
   7  18   3      111.87      110.48     98.96 o 
   8  18   3      406.25      370.42    108.65 o 
   9  18   3       25.32      106.59     67.94 o 
  10  18   3       14.48       14.93     53.45 o 
  11  18   3        1.63      286.66    169.47 o 
  12  18   3     2815.07     2833.93    541.59 o 
  13  18   3       34.74      497.15    231.84 o 
  -6  19   3     1594.18     1545.42    421.58 o 
  -5  19   3      483.02      546.94    249.50 o 
  -4  19   3      371.43      789.03    269.63 o 
  -3  19   3      263.06      383.62    193.08 o 
  -2  19   3        1.45       72.93    120.16 o 
  -1  19   3       16.61      137.57    133.90 o 
   0  19   3        2.13     -209.78    139.85 o 
   1  19   3     2550.50     2889.81    475.39 o 
   2  19   3       15.77       84.43     51.76 o 
   3  19   3      359.45      276.80    127.00 o 
   4  19   3      276.84      381.56    153.66 o 
   5  19   3        6.76      108.17    109.95 o 
   6  19   3      302.38      360.25     83.68 o 
   7  19   3    13724.65    13311.40    682.30 o 
   8  19   3      127.07      345.31    142.26 o 
   9  19   3       46.09      -67.25     48.67 o 
  10  19   3      602.48      676.67    176.69 o 
  11  19   3      139.41      260.57    186.98 o 
  12  19   3       85.75      189.54    112.08 o 
  -5  20   3        5.09     -121.43    188.18 o 
  -4  20   3     2845.20     3817.07    641.67 o 
  -3  20   3       56.36      -29.08     78.82 o 
  -2  20   3     4821.82     5008.61    691.27 o 
  -1  20   3     3673.04     4013.42    610.36 o 
   0  20   3        0.59      -97.49     97.44 o 
   1  20   3      132.60      146.76     90.11 o 
   2  20   3       57.82      -40.79     97.46 o 
   3  20   3       54.00      151.53    100.61 o 
   4  20   3        0.28      -44.40     74.80 o 
   5  20   3     1239.72     1338.07    309.20 o 
   6  20   3    10107.73     9666.67    794.12 o 
   7  20   3      171.78      150.28     99.92 o 
   8  20   3     1419.18     1675.03    253.81 o 
   9  20   3       23.59       70.61     46.93 o 
  10  20   3     1582.77     1752.22    422.56 o 
  11  20   3      132.69      324.28    184.18 o 
  -4  21   3      147.25      -79.03    186.31 o 
  -3  21   3     3246.21     3183.81    585.84 o 
  -2  21   3      764.20      967.80    309.68 o 
  -1  21   3     7211.46     9256.79    950.86 o 
   0  21   3      724.79      821.28    273.43 o 
   1  21   3     1062.68     1331.77    342.24 o 
   2  21   3      863.21      990.70    289.14 o 
   3  21   3        0.65       -0.57     82.69 o 
   4  21   3      430.93      850.80    247.52 o 
   5  21   3      140.14      168.54    104.95 o 
   6  21   3       19.59      102.83     90.22 o 
   7  21   3     3518.65     3225.00    356.21 o 
   8  21   3       25.30      119.65     80.32 o 
   9  21   3     1868.07     2388.44    500.21 o 
  10  21   3        1.68       47.49     93.90 o 
  -3  22   3      672.24     1136.13    360.60 o 
  -2  22   3     7256.43     6707.57    855.13 o 
  -1  22   3      626.25      597.15    253.17 o 
   0  22   3      320.46      208.52    140.34 o 
   1  22   3       38.20      -32.21     47.23 o 
   2  22   3      739.54      368.31    183.78 o 
   3  22   3      208.90       60.72     71.40 o 
   4  22   3      689.68      747.83    262.40 o 
   5  22   3      787.59     1100.38    295.69 o 
   6  22   3       31.87     -192.29    128.19 o 
   7  22   3      218.72      269.76     88.88 o 
   8  22   3     2020.59     2766.93    549.14 o 
   9  22   3       25.36     -139.62    171.21 o 
  -1  23   3      256.95      424.49    238.90 o 
   0  23   3       13.84      -65.94     99.46 o 
   1  23   3     2505.46     3130.10    562.09 o 
   2  23   3      147.97      181.75    154.17 o 
   3  23   3     3113.27     2587.23    481.39 o 
   4  23   3      326.97      280.48    177.03 o 
   5  23   3      354.93       31.82     61.50 o 
   6  23   3        3.04       88.52     93.02 o 
   7  23   3      430.55      407.49    121.01 o 
   2  24   3     1259.26     1041.42    308.69 o 
   3  24   3        6.18      167.07    132.73 o 
   4  24   3      939.71      793.22    289.23 o 
   5  24   3       85.55      366.64    183.19 o 
   6  24   3      391.66      115.49    103.81 o 
  -4 -21   4      237.09      142.13    130.70 o 
  -8 -20   4      864.91      852.75    290.17 o 
  -7 -20   4       23.12       78.76     69.62 o 
  -6 -20   4       76.82      192.94    174.27 o 
  -5 -20   4        0.49        7.40     90.26 o 
  -4 -20   4     1034.81      837.45    292.72 o 
  -3 -20   4       76.94      114.32    117.00 o 
  -2 -20   4     6017.73     5303.89    761.40 o 
  -1 -20   4      747.92      382.30    229.69 o 
   0 -20   4       58.87      437.76    225.68 o 
  -9 -19   4      874.22      845.43    287.67 o 
  -8 -19   4        0.02      254.37    157.03 o 
  -7 -19   4     1755.06     1734.24    399.00 o 
  -6 -19   4      239.68      212.60    168.40 o 
  -5 -19   4      462.16      320.96    155.90 o 
  -4 -19   4       11.70        4.23     55.88 o 
  -3 -19   4      876.33      989.24    317.44 o 
  -2 -19   4      244.43      315.37    199.57 o 
  -1 -19   4      928.80     1030.16    327.97 o 
   0 -19   4       80.03      259.66    149.85 o 
   1 -19   4     4910.28     5639.45    781.13 o 
   2 -19   4       11.65       53.59     97.28 o 
 -11 -18   4       15.97      -29.14    148.73 o 
 -10 -18   4     1915.03     1846.28    299.11 o 
  -9 -18   4        1.42       -9.86    125.39 o 
  -8 -18   4      331.86      251.89    174.65 o 
  -7 -18   4       31.10      159.85    170.69 o 
  -6 -18   4    15166.84    15372.29   1177.90 o 
  -5 -18   4      136.89      369.51    174.83 o 
  -4 -18   4     1449.15     1596.45    369.28 o 
  -3 -18   4        8.32        8.75     68.09 o 
  -2 -18   4        0.05     -149.67    124.86 o 
  -1 -18   4        7.91     -295.16    196.77 o 
   0 -18   4     1225.24     1377.72    366.85 o 
   1 -18   4       32.42     -274.41    182.94 o 
   2 -18   4       13.38     -318.81    212.54 o 
   3 -18   4       23.16      113.82    119.49 o 
   4 -18   4     2488.09     1967.83    484.08 o 
 -12 -17   4      536.92      439.26    276.10 o 
 -11 -17   4      282.18      271.15    112.66 o 
 -10 -17   4      131.29      119.42    190.19 o 
  -9 -17   4       10.36       26.86     63.35 o 
  -8 -17   4        0.04       76.36    123.97 o 
  -7 -17   4    34461.41    36330.50   1756.80 o 
  -6 -17   4        4.72       29.63     64.82 o 
  -5 -17   4    12798.50    13545.63   1085.33 o 
  -4 -17   4       62.92       93.48    121.57 o 
  -3 -17   4      834.73     1241.12    346.39 o 
  -2 -17   4       39.25      248.37    184.72 o 
  -1 -17   4      982.15      943.39    316.76 o 
   0 -17   4     2304.19     1906.37    421.02 o 
   1 -17   4     1092.46     1004.84    324.31 o 
   2 -17   4      884.12     1406.58    369.52 o 
   3 -17   4      507.98      535.09    249.99 o 
   4 -17   4       22.64      117.40    126.99 o 
   5 -17   4     1939.24     2302.50    507.33 o 
 -13 -16   4       37.03       65.29     72.85 o 
 -12 -16   4    17666.61    18480.33   1382.32 o 
 -11 -16   4      235.04      196.76     96.49 o 
 -10 -16   4       38.90      -74.23     79.03 o 
  -9 -16   4       53.12       55.48    106.30 o 
  -8 -16   4     2255.23     2365.23    439.58 o 
  -7 -16   4      430.94      304.35    175.04 o 
  -6 -16   4    32013.56    34498.84   1667.48 o 
  -5 -16   4      191.78       51.41    113.19 o 
  -4 -16   4     4564.95     4623.69    611.17 o 
  -3 -16   4       49.83       96.77    134.53 o 
  -2 -16   4      894.83     1600.59    365.71 o 
  -1 -16   4     1061.41     1112.20    305.80 o 
   0 -16   4    24063.69    25712.97   1510.45 o 
   1 -16   4     1329.99     1365.18    349.66 o 
   2 -16   4     1179.22     1508.78    382.76 o 
   3 -16   4       77.70       48.20     57.00 o 
   4 -16   4     1682.44     2665.97    519.65 o 
   5 -16   4        6.08     -119.93    172.23 o 
   6 -16   4     3740.95     4516.41    714.03 o 
 -13 -15   4    12715.05    12768.53   1138.00 o 
 -12 -15   4      160.86      390.63    192.31 o 
 -11 -15   4       71.65       19.91     74.28 o 
 -10 -15   4      169.84      306.19    117.34 o 
  -9 -15   4      912.73      849.52    306.12 o 
  -8 -15   4      334.46      402.11    195.17 o 
  -7 -15   4      276.47      329.10    155.93 o 
  -6 -15   4      100.17      486.32    213.92 o 
  -5 -15   4     4162.98     4101.65    556.03 o 
  -4 -15   4       97.21       76.02     65.01 o 
  -3 -15   4      262.99      292.63    159.79 o 
  -2 -15   4      941.54     1118.69    320.00 o 
  -1 -15   4    72960.66    77937.56   2510.34 o 
   0 -15   4     1409.82     1613.72    370.28 o 
   1 -15   4     5333.26     5570.09    690.22 o 
   2 -15   4      318.75      321.61    167.05 o 
   3 -15   4       26.93       48.20     76.57 o 
   4 -15   4        1.69     -272.66    181.78 o 
   5 -15   4      357.68      479.35    225.84 o 
   6 -15   4     1323.61     1128.43    359.03 o 
   7 -15   4     9170.24     9053.75   1017.39 o 
 -14 -14   4      475.29      534.63    260.94 o 
 -13 -14   4        6.15     -109.11    129.89 o 
 -12 -14   4      197.78      110.64    123.20 o 
 -11 -14   4        1.73       38.25     92.09 o 
 -10 -14   4      944.56      899.44    187.58 o 
  -9 -14   4      334.39      328.22    173.76 o 
  -8 -14   4     1689.24     1780.88    354.87 o 
  -7 -14   4        3.07      -15.04     96.56 o 
  -6 -14   4     1005.64      957.72    129.74 o 
  -5 -14   4      119.40      167.40     41.39 o 
  -4 -14   4      304.22       96.14     80.26 o 
  -3 -14   4      118.73      162.89    111.02 o 
  -2 -14   4     9912.85    11397.66    921.78 o 
  -1 -14   4      140.09      402.65    185.09 o 
   0 -14   4    93270.47   100325.19   2778.07 o 
   1 -14   4      962.49     1140.46    317.53 o 
   2 -14   4       15.50        3.53     57.73 o 
   3 -14   4       93.16      -25.83     82.70 o 
   4 -14   4        0.59      -74.36    116.06 o 
   5 -14   4     2915.21     3489.14    579.96 o 
   6 -14   4     1226.45     1994.82    457.41 o 
   7 -14   4     1651.04     1928.62    466.33 o 
   8 -14   4      357.09      371.03    178.84 o 
 -14 -13   4       48.64     -214.92    189.67 o 
 -13 -13   4      131.87       77.68    122.45 o 
 -12 -13   4       40.01        5.03     64.47 o 
 -11 -13   4      206.57      189.37    121.10 o 
 -10 -13   4       13.21       10.49     90.40 o 
  -9 -13   4    12957.72    12419.61    670.71 o 
  -8 -13   4      220.86      247.19     81.54 o 
  -7 -13   4     9649.85     8776.66    952.99 o 
  -6 -13   4       78.20       84.67     49.00 o 
  -5 -13   4       37.70       33.79     58.23 o 
  -4 -13   4      253.19      229.11    126.91 o 
  -3 -13   4     4727.51     5082.10    584.98 o 
  -2 -13   4        3.72       19.03     38.53 o 
  -1 -13   4    38923.27    42263.88   1717.22 o 
   0 -13   4      119.34      460.20    199.07 o 
   1 -13   4       66.37      239.21    181.50 o 
   2 -13   4      455.82      385.14    179.68 o 
   3 -13   4     4481.35     4947.29    637.40 o 
   4 -13   4     1444.74     1373.06    352.04 o 
   5 -13   4    16799.35    17715.16   1266.78 o 
   6 -13   4     5284.12     6289.69    782.81 o 
   7 -13   4       11.91      -50.82    105.94 o 
   8 -13   4      285.01      659.93    298.45 o 
   9 -13   4        5.62       67.48    104.17 o 
 -15 -12   4        5.22     -217.69    155.90 o 
 -14 -12   4      408.98      267.61    140.70 o 
 -13 -12   4       68.43      -16.52     99.96 o 
 -12 -12   4      112.83       81.12    113.17 o 
 -11 -12   4      178.44      107.48     95.97 o 
 -10 -12   4     8946.64     8648.51    796.03 o 
  -9 -12   4      701.29      737.18    116.77 o 
  -8 -12   4      981.39      961.19    155.95 o 
  -7 -12   4      805.51      556.72    111.08 o 
  -6 -12   4      409.29      294.31    154.10 o 
  -5 -12   4      153.21       95.82     40.36 o 
  -4 -12   4       29.23       35.17     23.57 o 
  -3 -12   4      132.41       68.47     68.19 o 
  -2 -12   4       24.22      -80.04     80.00 o 
  -1 -12   4      558.82      940.11    266.64 o 
   0 -12   4      270.58      268.04    137.84 o 
   1 -12   4       99.34       55.70     58.28 o 
   2 -12   4     3854.31     4449.67    566.72 o 
   3 -12   4      382.56      224.20    128.79 o 
   4 -12   4    18704.78    17637.10    477.97 o 
   5 -12   4     3135.72     3442.15    546.83 o 
   6 -12   4    21436.57    23964.10   1468.54 o 
   7 -12   4      170.85       53.74     66.74 o 
   8 -12   4      291.83      474.97    229.78 o 
   9 -12   4      300.19      221.78    156.64 o 
  10 -12   4      518.08      587.42    256.14 o 
 -15 -11   4      184.76      393.53    189.92 o 
 -14 -11   4        2.71     -100.57    134.47 o 
 -13 -11   4       92.65      136.67    146.22 o 
 -12 -11   4      467.10      453.91    187.45 o 
 -11 -11   4        1.54      -55.46     77.25 o 
 -10 -11   4      217.09      275.54    149.96 o 
  -9 -11   4     6448.67     6223.13    346.61 o 
  -8 -11   4        3.93       25.38     21.57 o 
  -7 -11   4      365.86      323.37     86.28 o 
  -6 -11   4       72.48       -5.61     34.20 o 
  -5 -11   4     2383.82     2344.60    195.34 o 
  -4 -11   4       60.92       64.03     24.07 o 
  -3 -11   4    21822.81    22135.61   1130.60 o 
  -2 -11   4       10.76       -1.22     75.63 o 
  -1 -11   4      525.91      433.12    155.51 o 
   0 -11   4      935.24     1108.54    260.14 o 
   1 -11   4     5698.04     5671.86    607.82 o 
   2 -11   4      801.02      650.53    219.09 o 
   3 -11   4     4321.68     4281.45    436.18 o 
   4 -11   4     1957.25     1996.16    413.19 o 
   5 -11   4    28950.57    28572.12    757.83 o 
   6 -11   4      362.32      358.09     92.27 o 
   7 -11   4     4728.35     5121.65    685.75 o 
   8 -11   4     3001.83     3458.63    572.87 o 
   9 -11   4     1135.14     1002.26    300.98 o 
  10 -11   4     1092.66     1503.77    403.83 o 
  11 -11   4      222.46      343.48    245.71 o 
 -15 -10   4       86.56       64.19     69.60 o 
 -14 -10   4     1242.21     1029.35    303.21 o 
 -13 -10   4      900.96     1313.47    328.50 o 
 -12 -10   4     2867.59     3441.41    508.09 o 
 -11 -10   4      696.84      621.13    204.98 o 
 -10 -10   4      308.77      -39.58    119.48 o 
  -9 -10   4       18.95       40.52     39.30 o 
  -8 -10   4      896.69      766.33    114.94 o 
  -7 -10   4       69.25       40.54     30.23 o 
  -6 -10   4     1144.14      945.12    116.39 o 
  -5 -10   4        1.21      -19.87     30.37 o 
  -4 -10   4    45974.16    46095.58    859.03 o 
  -3 -10   4      411.42      397.00     71.74 o 
  -2 -10   4      958.81      743.73    294.16 o 
  -1 -10   4       12.44       16.60     38.07 o 
   0 -10   4      278.34      605.66    360.73 o 
   1 -10   4      161.89       96.94     78.67 o 
   2 -10   4        5.08       37.69     78.93 o 
   3 -10   4      762.40      743.27     93.07 o 
   4 -10   4      207.67      347.40    151.82 o 
   5 -10   4      172.42      120.53     51.07 o 
   6 -10   4      922.91      807.59    139.41 o 
   7 -10   4      237.41      191.06     66.97 o 
   8 -10   4     5986.45     7332.31    805.28 o 
   9 -10   4      850.28      549.36    238.76 o 
  10 -10   4     5315.44     5937.13    780.30 o 
  11 -10   4     5278.75     6796.35    859.03 o 
  12 -10   4      339.64      424.27    230.44 o 
 -16  -9   4        1.81     -108.49    113.67 o 
 -15  -9   4      569.28      263.33    161.59 o 
 -14  -9   4      787.15      703.94    232.20 o 
 -13  -9   4    10568.15    11148.07    920.79 o 
 -12  -9   4     2135.41     2079.34    385.67 o 
 -11  -9   4     6933.49     8273.63    744.98 o 
 -10  -9   4       60.74       95.85    111.04 o 
  -9  -9   4      175.84      117.23     56.88 o 
  -8  -9   4      189.37      229.96     55.57 o 
  -7  -9   4     3325.36     3259.70    227.78 o 
  -6  -9   4      770.19      599.35     91.84 o 
  -5  -9   4      215.46      148.43     54.30 o 
  -4  -9   4        2.47      -53.24     73.73 o 
  -3  -9   4     6008.62     5432.99    238.51 o 
  -2  -9   4      311.57      255.85    125.97 o 
  -1  -9   4    12384.60    12385.03    808.06 o 
   0  -9   4     1898.36     2165.81    348.17 o 
   1  -9   4     2242.20     1940.24    232.99 o 
   2  -9   4     3008.84     3117.65    157.95 o 
   3  -9   4     2617.41     2472.08    177.30 o 
   4  -9   4      101.37       63.45     38.84 o 
   5  -9   4        1.09       41.27     42.74 o 
   6  -9   4       79.73       49.87     37.95 o 
   7  -9   4     4658.26     4184.41    339.75 o 
   8  -9   4     4352.04     4000.17    354.04 o 
   9  -9   4      675.09      904.57    286.56 o 
  10  -9   4     1063.46     1302.73    252.85 o 
  11  -9   4     6903.33     7275.61    657.80 o 
  12  -9   4      134.01       -1.58     70.48 o 
 -16  -8   4      279.72      406.72    195.99 o 
 -15  -8   4      453.48      240.26    172.27 o 
 -14  -8   4        6.90       84.53    123.45 o 
 -13  -8   4      788.12      887.13    242.29 o 
 -12  -8   4     5565.82     6098.43    649.56 o 
 -11  -8   4      943.81     1062.17    261.80 o 
 -10  -8   4     1860.17     2071.67    351.97 o 
  -9  -8   4       29.34       24.05     29.51 o 
  -8  -8   4      181.72      147.09     42.82 o 
  -7  -8   4     1479.58     1267.40    167.63 o 
  -6  -8   4      240.69      305.56     72.53 o 
  -5  -8   4       10.74        7.49     22.90 o 
  -4  -8   4        1.21       39.85     19.18 o 
  -3  -8   4       12.91       14.98     18.07 o 
  -2  -8   4     9660.81     9052.20    332.50 o 
  -1  -8   4        6.49        1.36     67.71 o 
   0  -8   4    59164.74    64483.01   1787.40 o 
   1  -8   4     1301.19     1232.54    177.70 o 
   2  -8   4    20332.59    20575.49    544.40 o 
   3  -8   4      656.96      640.94     83.05 o 
   4  -8   4       58.89       46.65     25.37 o 
   5  -8   4      140.99      163.55     41.79 o 
   6  -8   4       51.78       68.95     44.36 o 
   7  -8   4     2065.65     1898.30    197.29 o 
   8  -8   4     5663.31     5421.15    356.68 o 
   9  -8   4     3703.29     3934.37    422.38 o 
  10  -8   4      102.90      183.49     82.56 o 
  11  -8   4      593.19      737.23    192.68 o 
  12  -8   4      409.49      409.10    135.76 o 
  13  -8   4      261.99      322.92    182.88 o 
 -16  -7   4       76.23      -25.59    133.10 o 
 -15  -7   4      482.39      384.52    186.28 o 
 -14  -7   4     2182.40     1795.90    379.63 o 
 -13  -7   4      933.06      625.27    220.44 o 
 -12  -7   4      145.44      143.59    110.13 o 
 -11  -7   4     1737.67     1324.95    272.77 o 
 -10  -7   4       45.67      -65.46    100.87 o 
  -9  -7   4     3179.52     3333.40    240.66 o 
  -8  -7   4       84.05       47.83     32.95 o 
  -7  -7   4    13743.87    13780.02    656.98 o 
  -6  -7   4      113.58       28.84     17.24 o 
  -5  -7   4      747.52      698.70     87.57 o 
  -4  -7   4     1728.41     1693.46    123.56 o 
  -3  -7   4      931.34     1184.07     84.28 o 
  -2  -7   4      224.96      150.94     26.66 o 
  -1  -7   4    17651.66    16971.22    582.92 o 
   0  -7   4       12.52       23.30     32.86 o 
   1  -7   4    39830.77    38841.52   1031.04 o 
   2  -7   4     2322.00     2651.74    150.10 o 
   3  -7   4      290.93      178.98     44.37 o 
   4  -7   4      969.40      801.64     93.67 o 
   5  -7   4      106.43       70.79     28.68 o 
   6  -7   4       85.65      100.75     65.36 o 
   7  -7   4      202.99      167.62     87.46 o 
   8  -7   4     6341.67     5260.23    621.48 o 
   9  -7   4     7896.51     8516.03    601.66 o 
  10  -7   4      385.24      440.76    190.30 o 
  11  -7   4      265.03      173.15    176.86 o 
  12  -7   4      278.43      182.10     97.41 o 
  13  -7   4      144.90      206.33    125.28 o 
 -16  -6   4     1775.46     1784.99    400.40 o 
 -15  -6   4     4389.03     3775.53    567.37 o 
 -14  -6   4      944.28     1354.11    328.67 o 
 -13  -6   4     1281.65     1449.04    319.10 o 
 -12  -6   4     1552.03     1570.12    321.96 o 
 -11  -6   4     1053.04     1206.95    263.02 o 
 -10  -6   4     2370.27     2221.17    348.28 o 
  -9  -6   4      527.25      548.47    119.96 o 
  -8  -6   4    20589.20    21145.04    569.41 o 
  -7  -6   4      514.82      601.78     93.08 o 
  -6  -6   4     2853.29     3092.25    240.82 o 
  -5  -6   4      578.38      677.82     75.52 o 
  -4  -6   4     2481.44     3112.84    167.30 o 
  -3  -6   4      610.68      479.33    165.08 o 
  -2  -6   4       25.08       80.14     23.86 o 
  -1  -6   4     3148.81     3079.10    241.60 o 
   0  -6   4    86150.30    84370.62   3311.41 o 
   1  -6   4      100.86      164.33     31.83 o 
   2  -6   4     1926.14     2085.70    133.12 o 
   3  -6   4     1345.83     1223.44    158.97 o 
   4  -6   4     4590.90     4632.78    218.41 o 
   5  -6   4      172.81      219.84    113.65 o 
   6  -6   4    24852.41    26098.54    665.34 o 
   7  -6   4     3846.65     3812.26    269.99 o 
   8  -6   4       32.52      -38.29     45.76 o 
   9  -6   4     2065.49     2261.64    299.91 o 
  10  -6   4      135.56        8.40     56.25 o 
  11  -6   4     1742.12     1904.38    307.92 o 
  12  -6   4     1093.99     1603.15    386.73 o 
  13  -6   4     1420.37     1341.30    266.95 o 
  14  -6   4     3553.93     2992.24    563.67 o 
 -16  -5   4      132.69       11.02    103.90 o 
 -15  -5   4    23321.55    23807.78   1404.97 o 
 -14  -5   4     1840.85     1938.36    379.37 o 
 -13  -5   4       11.54      -38.53     98.15 o 
 -12  -5   4       34.25      -97.92     88.63 o 
 -11  -5   4     4507.20     4485.28    501.37 o 
 -10  -5   4      387.90      334.84    124.62 o 
  -9  -5   4    47906.24    50317.97   1351.87 o 
  -8  -5   4      746.95      852.41    113.46 o 
  -7  -5   4    15843.61    16211.85    464.73 o 
  -6  -5   4      108.63      105.79     28.12 o 
  -5  -5   4     4945.73     5004.91    230.70 o 
  -4  -5   4       90.58       78.09     24.36 o 
  -3  -5   4     3913.88     3430.69    144.95 o 
  -2  -5   4     1153.59     1266.03     85.12 o 
  -1  -5   4      661.99      616.29     52.13 o 
   0  -5   4      376.31      366.64     50.40 o 
   1  -5   4     3027.46     4620.19    624.32 o 
   2  -5   4      910.69      892.30    236.61 o 
   3  -5   4       42.99       76.79     42.23 o 
   4  -5   4     3813.58     3973.78    178.68 o 
   5  -5   4     9202.94     8939.91    317.11 o 
   6  -5   4     8608.15     8434.83    297.11 o 
   7  -5   4    30339.79    29482.24   1169.76 o 
   8  -5   4      306.58      286.15     77.18 o 
   9  -5   4      430.74      554.86    153.72 o 
  10  -5   4     2375.32     2577.39    328.26 o 
  11  -5   4       77.28       25.91    182.58 o 
  12  -5   4      836.75      952.63    203.93 o 
  13  -5   4      599.53      387.18    146.97 o 
  14  -5   4     4291.23     3885.57    475.21 o 
 -16  -4   4    14678.59    12532.29    792.50 o 
 -15  -4   4        1.41       12.38     51.37 o 
 -14  -4   4     5959.48     5686.43    657.88 o 
 -13  -4   4        4.18      194.61    132.42 o 
 -12  -4   4        3.60      179.79    104.74 o 
 -11  -4   4      676.08      670.74    192.73 o 
 -10  -4   4      541.73      418.97    109.37 o 
  -9  -4   4     3560.46     3437.17    237.32 o 
  -8  -4   4    62407.59    64907.57   1542.63 o 
  -7  -4   4      657.08      466.63     76.24 o 
  -6  -4   4     8783.33     9264.12    343.63 o 
  -5  -4   4       68.31       59.87     33.15 o 
  -4  -4   4     1004.73      708.08     70.88 o 
  -3  -4   4      126.89      167.04     36.69 o 
  -2  -4   4    19333.76    19581.32    341.55 o 
  -1  -4   4       51.44       53.39     30.39 o 
   0  -4   4      920.10      725.52     74.47 o 
   1  -4   4     3491.15     3450.91    231.10 o 
   2  -4   4      801.69     1125.22    138.91 o 
   3  -4   4        3.11       80.16     38.95 o 
   4  -4   4      311.73      490.35     62.17 o 
   5  -4   4      850.07      858.86    102.56 o 
   6  -4   4    46901.10    45640.95    671.25 o 
   7  -4   4     3255.48     3298.59    211.57 o 
   8  -4   4      436.35      524.73     98.70 o 
   9  -4   4      153.64      203.41    141.04 o 
  10  -4   4      560.57      503.59    148.18 o 
  11  -4   4      161.27      150.24    115.13 o 
  12  -4   4      553.30      724.48    279.07 o 
  13  -4   4       19.03       14.94    120.53 o 
  14  -4   4        0.89      117.38     77.94 o 
  15  -4   4      277.17       38.46     87.75 o 
 -16  -3   4     1923.13     2111.09    326.46 o 
 -15  -3   4     8904.25     8320.10    616.00 o 
 -14  -3   4        0.87       12.34     81.11 o 
 -13  -3   4      283.95      -63.04    126.91 o 
 -12  -3   4      139.05      109.61     94.96 o 
 -11  -3   4      214.69      351.37    159.28 o 
 -10  -3   4      792.87      870.12    157.07 o 
  -9  -3   4       84.85       74.59     42.32 o 
  -8  -3   4     3070.13     3407.33    322.20 o 
  -7  -3   4     5226.89     5258.02    256.81 o 
  -6  -3   4       14.37        0.14     30.09 o 
  -5  -3   4     1081.54     1439.12    103.56 o 
  -4  -3   4       89.60       64.73     24.03 o 
  -3  -3   4    53099.38    45908.11    586.46 o 
  -2  -3   4      181.11      174.13     32.75 o 
  -1  -3   4    15063.70    14910.49    273.41 o 
   0  -3   4       22.27       23.40     15.25 o 
   1  -3   4     3037.03     2895.19    196.55 o 
   2  -3   4     2195.12     2302.84    151.00 o 
   3  -3   4     5856.33     5827.07    223.14 o 
   4  -3   4     1550.72     1679.54    128.12 o 
   5  -3   4      478.66      399.03     60.75 o 
   6  -3   4      238.16      214.67     55.88 o 
   7  -3   4     1737.55     1654.30    144.80 o 
   8  -3   4      296.65      306.30     76.50 o 
   9  -3   4     1341.13     1256.92    209.79 o 
  10  -3   4      390.95      306.43    124.30 o 
  11  -3   4     7185.16     7893.45    577.01 o 
  12  -3   4     2331.89     2429.92    336.54 o 
  13  -3   4      720.68      651.82    197.97 o 
  14  -3   4       17.71       14.70     90.79 o 
  15  -3   4       76.91       -9.72     83.25 o 
 -16  -2   4      168.37     1503.27   2803.65 o 
 -15  -2   4      103.29      -11.83    154.21 o 
 -14  -2   4     1875.15     2014.72    293.46 o 
 -13  -2   4      106.02      -48.91     53.49 o 
 -12  -2   4      278.58      366.16    205.10 o 
 -11  -2   4       12.05       71.25     65.18 o 
 -10  -2   4    19291.09    20666.23    741.01 o 
  -9  -2   4      473.19      407.11     87.20 o 
  -8  -2   4      263.87      338.76     60.27 o 
  -7  -2   4      222.87      250.31     52.61 o 
  -6  -2   4      419.89      145.57     61.28 o 
  -5  -2   4     1581.87     1813.91    114.25 o 
  -4  -2   4    36484.81    34289.98    552.71 o 
  -3  -2   4        9.04       28.27     22.93 o 
  -2  -2   4   363118.59   364217.69   4440.27 o 
  -1  -2   4        0.51       24.23     14.34 o 
   0  -2   4        0.24        0.67     17.59 o 
   1  -2   4     5100.55     5112.71    190.37 o 
   2  -2   4     5143.48     4785.10    175.21 o 
   3  -2   4      598.42      546.45     65.58 o 
   4  -2   4     2570.60     2447.32    145.57 o 
   5  -2   4     1064.05     1155.12    152.43 o 
   6  -2   4      188.29      190.72     47.31 o 
   7  -2   4       76.38       95.67     36.18 o 
   8  -2   4     3133.97     2994.01    199.86 o 
   9  -2   4      783.97      964.14    177.51 o 
  10  -2   4      337.37      452.44    121.61 o 
  11  -2   4     1515.85     1434.44    330.91 o 
  12  -2   4     9541.57    10531.55    721.26 o 
  13  -2   4      302.37      288.72    229.46 o 
  14  -2   4      189.43       83.63    114.51 o 
  15  -2   4      402.84      407.74    214.43 o 
 -16  -1   4      278.18      165.14    115.82 o 
 -15  -1   4      174.77       82.06     78.31 o 
 -14  -1   4      655.29      794.97    171.88 o 
 -13  -1   4      734.86      714.95    154.94 o 
 -12  -1   4       29.10      -34.77     63.31 o 
 -11  -1   4     1468.53     1395.22    137.56 o 
 -10  -1   4      107.91      133.86     68.71 o 
  -9  -1   4    14254.87    13457.72    431.51 o 
  -8  -1   4     1642.18     1933.76    150.68 o 
  -7  -1   4     1592.01     1939.13    152.61 o 
  -6  -1   4     1110.61     1336.76    117.61 o 
  -5  -1   4     1086.36     1120.67     99.66 o 
  -4  -1   4      163.00      114.76     25.79 o 
  -3  -1   4    90082.96    90781.03    822.18 o 
  -2  -1   4     1149.63     1276.25     90.08 o 
  -1  -1   4     3978.50     3365.61    130.66 o 
   0  -1   4      304.31      246.90     34.94 o 
   1  -1   4    38954.94    39702.11    484.48 o 
   2  -1   4      277.61      267.30     40.25 o 
   3  -1   4    36038.57    32017.45    455.38 o 
   4  -1   4     1016.78      955.14     99.90 o 
   5  -1   4        7.61       62.14    145.06 o 
   6  -1   4       40.09        3.80     32.49 o 
   7  -1   4     1045.20     1276.09    139.63 o 
   8  -1   4     3392.90     3629.33    218.67 o 
   9  -1   4    40105.14    39859.56   1162.18 o 
  10  -1   4     2067.29     2310.44    278.98 o 
  11  -1   4     5291.87     5135.68    439.83 o 
  12  -1   4       92.15       97.31    130.07 o 
  13  -1   4      787.26      468.95    153.47 o 
  14  -1   4      466.67      741.25    200.51 o 
  15  -1   4      832.57      582.24    166.88 o 
  16  -1   4        3.48      114.10    145.32 o 
 -16   0   4     2038.84     1986.46    497.18 o 
 -15   0   4      130.57      -24.72    188.43 o 
 -14   0   4       13.86      146.11    104.60 o 
 -13   0   4      107.06       50.58     95.51 o 
 -12   0   4     3337.28     3548.46    350.80 o 
 -11   0   4       44.68       59.09     39.77 o 
 -10   0   4     3672.88     3774.13    268.25 o 
  -9   0   4       35.14      -26.05     48.58 o 
  -8   0   4    12174.88    11462.17    368.39 o 
  -7   0   4      191.52      257.58     47.83 o 
  -6   0   4     4790.12     5087.04    205.81 o 
  -5   0   4      658.22      443.08     70.92 o 
  -4   0   4      512.17      543.67     62.16 o 
  -3   0   4     6025.81     6687.26    191.16 o 
  -2   0   4    11402.21    10777.64    320.49 o 
  -1   0   4      171.35      135.81     41.15 o 
   0   0   4    15455.80    16004.29    242.51 o 
   1   0   4       66.53       69.98     17.32 o 
   2   0   4   487077.91   491347.06   5672.86 o 
   3   0   4     3282.78     3249.85    152.61 o 
   4   0   4     2019.58     1572.94    146.68 o 
   5   0   4       67.69      132.55     46.59 o 
   6   0   4      813.22     1130.97    123.08 o 
   7   0   4     1198.41     1186.19    116.45 o 
   8   0   4     5641.48     5821.65    242.83 o 
   9   0   4     6584.00     7297.77    457.72 o 
  10   0   4     6125.41     6580.07    460.50 o 
  11   0   4      713.91      533.32    127.62 o 
  12   0   4     1066.80     1131.33    203.74 o 
  13   0   4      100.77      183.81     74.70 o 
  14   0   4       30.87       -9.87     91.19 o 
  15   0   4       44.49      132.09    113.66 o 
  16   0   4       25.90      217.84    209.19 o 
 -16   1   4       97.66      228.23    220.74 o 
 -15   1   4     2043.61     2176.23    511.76 o 
 -14   1   4     4974.79     4862.99    702.26 o 
 -13   1   4      641.65      948.06    193.47 o 
 -12   1   4      109.46       88.21     41.69 o 
 -11   1   4      482.65      527.82     85.07 o 
 -10   1   4      151.47      116.03     42.98 o 
  -9   1   4        7.50       25.51     29.20 o 
  -8   1   4      878.72      972.52     93.77 o 
  -7   1   4       45.46       56.00     17.76 o 
  -6   1   4     1447.56     1250.89     91.20 o 
  -5   1   4     1287.78     1362.70     85.44 o 
  -4   1   4      626.67      825.74     63.15 o 
  -3   1   4     5832.30     6250.91    317.81 o 
  -2   1   4      237.68      172.52     41.75 o 
  -1   1   4     1286.18     1473.18    106.85 o 
   0   1   4     9293.96     8161.89    275.95 o 
   1   1   4       56.42       27.28     17.41 o 
   2   1   4     3429.90     3242.59    125.05 o 
   3   1   4   115720.52   118904.26   1078.47 o 
   4   1   4        6.83       41.85     31.48 o 
   5   1   4      245.81      223.88     60.53 o 
   6   1   4     3344.19     3226.05    203.21 o 
   7   1   4     7600.14     7297.26    278.27 o 
   8   1   4     3135.36     3325.22    179.64 o 
   9   1   4      599.46      572.86    106.81 o 
  10   1   4      125.24      106.50     49.63 o 
  11   1   4      909.14      643.41    120.99 o 
  12   1   4       20.93        8.44     68.14 o 
  13   1   4     3587.98     3191.80    366.11 o 
  14   1   4     1531.12     1839.41    289.46 o 
  15   1   4    23649.18    23805.08   2293.68 o 
  16   1   4       37.37       76.55     92.40 o 
 -16   2   4       79.24      196.71    160.09 o 
 -15   2   4     2319.90     2189.07    487.82 o 
 -14   2   4    16629.43    16617.26   1322.21 o 
 -13   2   4     4681.95     4368.72    642.60 o 
 -12   2   4       46.85        0.60     86.64 o 
 -11   2   4       52.53       52.71     53.93 o 
 -10   2   4      121.43       91.81     55.84 o 
  -9   2   4      799.93      844.17    151.16 o 
  -8   2   4    38183.40    37764.15    605.97 o 
  -7   2   4      261.30      305.08     50.30 o 
  -6   2   4        2.69       16.55     21.04 o 
  -5   2   4     2941.60     3318.77    134.83 o 
  -4   2   4     2056.91     1568.60     78.92 o 
  -3   2   4     1687.58     1933.31     70.31 o 
  -2   2   4    26345.54    28097.33    434.88 o 
  -1   2   4     5885.84     5459.89    295.22 o 
   0   2   4        1.43       15.83     10.79 o 
   1   2   4      553.92      382.58     32.33 o 
   2   2   4    45276.41    44859.69    664.04 o 
   3   2   4     1870.90     1870.37    108.30 o 
   4   2   4    14562.46    14279.63    375.56 o 
   5   2   4      329.65      289.17     59.40 o 
   6   2   4    21639.38    22771.31    660.41 o 
   7   2   4      141.38       43.35     36.96 o 
   8   2   4    35622.81    35396.25   1817.72 o 
   9   2   4     5550.32     5759.12    280.90 o 
  10   2   4        2.51       46.50     69.05 o 
  11   2   4      473.43      540.30    111.29 o 
  12   2   4      910.61      672.38    129.73 o 
  13   2   4     1087.56      838.92    166.05 o 
  14   2   4    23409.76    24084.82   1413.48 o 
  15   2   4     2292.60     2595.08    359.15 o 
  16   2   4     9110.21     8467.80    673.59 o 
 -16   3   4       24.41      133.08    127.93 o 
 -15   3   4    33443.63    32047.02   1947.17 o 
 -14   3   4     4841.74     6079.64    811.05 o 
 -13   3   4     8630.44     9968.52    985.63 o 
 -12   3   4     2353.57     1905.30    420.06 o 
 -11   3   4     2173.83     2116.22    205.27 o 
 -10   3   4        0.15      -12.00     56.15 o 
  -9   3   4     3189.95     3439.80    263.05 o 
  -8   3   4     5314.67     5865.97    254.70 o 
  -7   3   4    40005.93    39190.52    609.49 o 
  -6   3   4       14.27       37.77     18.48 o 
  -5   3   4    31402.65    31485.48   1019.45 o 
  -4   3   4      392.54      530.14     58.10 o 
  -3   3   4       59.35      110.42     23.89 o 
  -2   3   4     3285.61     2844.68    121.34 o 
  -1   3   4    18679.85    18105.32    634.11 o 
   0   3   4      225.64      292.17     33.79 o 
   1   3   4     4954.49     4734.85    120.15 o 
   2   3   4       40.08       10.06     37.59 o 
   3   3   4      103.06      336.89     85.85 o 
   4   3   4      177.34      171.55     44.77 o 
   5   3   4     1949.02     1274.08    210.64 o 
   6   3   4     3545.02     3547.78    361.13 o 
   7   3   4     9871.00     9316.58    628.91 o 
   8   3   4     1213.47     1325.87    178.51 o 
   9   3   4    20647.85    20573.52    624.65 o 
  10   3   4      601.79      740.41    230.82 o 
  11   3   4       11.36       38.79     85.84 o 
  12   3   4     1192.51     1324.34    228.91 o 
  13   3   4     1811.42     1830.09    220.76 o 
  14   3   4     3236.59     2913.60    290.26 o 
  15   3   4    20508.82    19300.80    792.34 o 
  16   3   4      734.01      719.33    200.48 o 
 -15   4   4       67.52      224.73    171.45 o 
 -14   4   4    18143.44    16583.29   1357.59 o 
 -13   4   4       43.51      180.18    162.53 o 
 -12   4   4     2113.33     3141.66    537.75 o 
 -11   4   4      492.09      618.30    111.31 o 
 -10   4   4      158.02      164.28    111.97 o 
  -9   4   4     4908.65     5203.15    292.81 o 
  -8   4   4      315.75      403.13     64.40 o 
  -7   4   4     3319.58     3815.62    194.49 o 
  -6   4   4     7468.18     7546.88    254.13 o 
  -5   4   4      712.68      556.54     69.59 o 
  -4   4   4     1556.07     2182.94    134.43 o 
  -3   4   4     2489.92     2331.92     95.06 o 
  -2   4   4   229112.20   229628.64   1484.24 o 
  -1   4   4    13416.28    13793.01    489.65 o 
   0   4   4     7478.19     8281.48    357.26 o 
   1   4   4      286.11      152.73     44.16 o 
   2   4   4     4921.98     4501.54    265.55 o 
   3   4   4      478.89      343.40     85.10 o 
   4   4   4      392.56      525.24     59.85 o 
   5   4   4     1927.65     2394.29    271.96 o 
   6   4   4     2554.55     2092.39    285.08 o 
   7   4   4      130.82      -43.62     63.01 o 
   8   4   4     4749.83     4683.47    332.66 o 
   9   4   4       24.25       13.88     40.95 o 
  10   4   4    10774.65    12775.22    882.05 o 
  11   4   4       43.32      -62.42    111.99 o 
  12   4   4       81.11       21.36     90.81 o 
  13   4   4       10.62      -46.81     84.84 o 
  14   4   4        0.76       29.56    124.87 o 
  15   4   4     1947.70     1755.81    231.55 o 
  16   4   4      159.24      134.13     89.91 o 
 -15   5   4      422.04      283.54    222.05 o 
 -14   5   4       16.19      -25.20    110.21 o 
 -13   5   4       80.05     -113.29    134.37 o 
 -12   5   4        7.01       64.81    120.40 o 
 -11   5   4     8345.10     7682.44    662.33 o 
 -10   5   4       92.33       57.95    142.55 o 
  -9   5   4    14354.24    13672.14    738.22 o 
  -8   5   4    10218.77    10685.28    470.48 o 
  -7   5   4     2913.91     2999.16    176.94 o 
  -6   5   4      650.28      867.98     78.54 o 
  -5   5   4        9.22       41.89     18.63 o 
  -4   5   4      112.44      100.03     22.87 o 
  -3   5   4    18194.32    13531.56    298.47 o 
  -2   5   4     3002.90     3175.34    151.93 o 
  -1   5   4   128649.54   127420.78   1090.81 o 
   0   5   4      358.34      313.06     51.12 o 
   1   5   4    65874.16    65715.31    947.90 o 
   2   5   4      169.44      197.82     45.83 o 
   3   5   4    19310.69    20426.79    662.49 o 
   4   5   4       57.82        4.22     27.70 o 
   5   5   4      254.97      177.62     77.46 o 
   6   5   4      488.17      303.29    103.18 o 
   7   5   4      265.18      303.70    129.69 o 
   8   5   4     2136.73     2069.92    326.59 o 
   9   5   4     2323.47     2333.24    199.08 o 
  10   5   4       15.68      107.44    101.51 o 
  11   5   4      195.82      221.05    125.57 o 
  12   5   4      283.42      466.02    203.44 o 
  13   5   4     3339.70     3585.34    545.97 o 
  14   5   4      187.95      408.01    150.12 o 
  15   5   4        0.31      -92.22     89.52 o 
  16   5   4        1.69      101.25    248.00 o 
 -15   6   4      313.84      353.51    226.38 o 
 -14   6   4     1848.94     1920.93    492.19 o 
 -13   6   4        0.27     -334.64    223.09 o 
 -12   6   4     2521.61     2454.34    486.07 o 
 -11   6   4      680.44      590.43    117.42 o 
 -10   6   4     5034.39     4823.42    424.68 o 
  -9   6   4       33.89       31.86    127.95 o 
  -8   6   4    21287.50    20264.51    503.57 o 
  -7   6   4        3.67       57.90     37.09 o 
  -6   6   4       90.77      104.69     37.04 o 
  -5   6   4       27.73       32.74     22.16 o 
  -4   6   4       14.62       94.38     29.60 o 
  -3   6   4     1467.39     1765.84    127.51 o 
  -2   6   4    22529.02    20163.70    397.40 o 
  -1   6   4     7585.73     7305.93    266.31 o 
   0   6   4      795.96      931.08     89.71 o 
   1   6   4      161.57      114.31     31.42 o 
   2   6   4    98086.55   105779.77    790.43 o 
   3   6   4      275.19      231.10     72.24 o 
   4   6   4    18482.72    16215.99    665.00 o 
   5   6   4     1058.81      888.17     82.16 o 
   6   6   4      332.69      301.33     54.47 o 
   7   6   4       21.99       11.02     46.27 o 
   8   6   4     3384.97     3798.14    208.01 o 
   9   6   4      357.74      389.08     79.47 o 
  10   6   4    21137.49    20741.50   1117.64 o 
  11   6   4       61.23      258.22    155.99 o 
  12   6   4     2848.20     2763.64    453.07 o 
  13   6   4      124.44      134.57     88.93 o 
  14   6   4      209.76      209.48    177.08 o 
  15   6   4        0.02      -88.57    258.60 o 
  16   6   4       16.41      -27.13    105.75 o 
  17   6   4       97.12      326.11    215.12 o 
 -15   7   4     1382.24     1111.35    378.78 o 
 -14   7   4      353.69      391.59    225.87 o 
 -13   7   4        0.44      -96.71    154.70 o 
 -12   7   4      500.45      369.02    217.97 o 
 -11   7   4    17062.20    17812.83    865.03 o 
 -10   7   4       14.21       32.36     45.14 o 
  -9   7   4     3367.24     3535.75    576.47 o 
  -8   7   4      494.80      445.20     87.46 o 
  -7   7   4     5490.00     6060.48    283.94 o 
  -6   7   4      384.32      333.89     60.62 o 
  -5   7   4     1078.80     1096.95     92.99 o 
  -4   7   4      334.80      110.27    136.38 o 
  -3   7   4     1303.83     1468.61    119.79 o 
  -2   7   4     3021.68     2564.25    147.02 o 
  -1   7   4      254.14      447.93    123.17 o 
   0   7   4     3420.78     3951.81    159.14 o 
   1   7   4      343.75      467.56     66.61 o 
   2   7   4     2385.67     2299.99    136.43 o 
   3   7   4    78742.70    69071.71    575.98 o 
   4   7   4      494.38      649.37     48.29 o 
   5   7   4     1887.03     1227.65    100.47 o 
   6   7   4        3.10       15.63     18.27 o 
   7   7   4      320.60      277.16     82.43 o 
   8   7   4      105.66       99.39     39.19 o 
   9   7   4     8883.47     8634.41    302.31 o 
  10   7   4     4852.82     5066.94    326.39 o 
  11   7   4      290.78      386.79    106.84 o 
  12   7   4      175.75      238.17    109.23 o 
  13   7   4     1997.70     2353.30    341.51 o 
  14   7   4        8.83      -40.94    137.43 o 
  15   7   4       90.27      125.91     78.87 o 
  16   7   4      211.68      133.98    104.89 o 
  17   7   4      527.23      542.96    241.61 o 
 -14   8   4      584.05      722.82    199.80 o 
 -13   8   4       17.73      -43.64    181.54 o 
 -12   8   4     4759.95     4376.76    680.69 o 
 -11   8   4     2566.78     3274.57    565.24 o 
 -10   8   4     5299.76     5310.79    339.69 o 
  -9   8   4        3.35      -62.29     76.67 o 
  -8   8   4     1428.61     1464.69    218.57 o 
  -7   8   4     2266.22     2476.20    156.98 o 
  -6   8   4     2729.94     2631.86    180.50 o 
  -5   8   4      690.95      678.96    106.88 o 
  -4   8   4       15.50       18.81     29.69 o 
  -3   8   4     1273.40     1480.49    143.51 o 
  -2   8   4     1809.08     1787.01    126.35 o 
  -1   8   4       90.43       66.67     27.04 o 
   0   8   4        2.09      747.78    201.48 o 
   1   8   4     1817.44     2022.24    142.86 o 
   2   8   4    28695.16    26690.59    668.78 o 
   3   8   4     1774.79     1886.96    102.45 o 
   5   8   4      605.25      663.98     57.97 o 
   6   8   4     4760.35     5200.79    234.93 o 
   7   8   4      601.97      716.64     94.86 o 
   8   8   4    12058.65    12011.86    546.18 o 
   9   8   4     1905.60     1826.97    161.91 o 
  10   8   4      259.31      232.69     65.47 o 
  11   8   4     1322.47     1145.12    193.03 o 
  12   8   4        1.79        9.89     39.67 o 
  13   8   4       35.57      100.95    173.07 o 
  14   8   4      273.05       12.20     89.69 o 
  15   8   4       17.06     -133.49    169.71 o 
  16   8   4    16629.59    16924.54   1358.49 o 
  17   8   4      193.89      263.22    176.14 o 
 -14   9   4     1994.74     2250.24    535.28 o 
 -13   9   4      293.51      225.27    131.22 o 
 -12   9   4       26.86       47.65     84.32 o 
 -11   9   4      682.08      533.45    252.45 o 
 -10   9   4      343.39      485.64    145.45 o 
  -9   9   4     1311.79     1291.63    161.56 o 
  -8   9   4      535.93      604.49    141.32 o 
  -7   9   4       61.66       -3.31     92.78 o 
  -6   9   4      362.00      397.47     68.83 o 
  -5   9   4     9316.52     9122.40    361.16 o 
  -4   9   4        0.09      -12.62     22.64 o 
  -3   9   4      517.14      593.10     79.35 o 
  -2   9   4     2031.85     1039.39    769.80 o 
  -1   9   4     2105.86     1733.27    182.66 o 
   0   9   4     4233.95     4316.24    228.35 o 
   1   9   4      479.32      386.11     65.86 o 
   2   9   4      998.93     1047.58    104.97 o 
   3   9   4      724.54      425.76     62.27 o 
   4   9   4      521.47      306.57     43.60 o 
   5   9   4     8357.41     8811.19    235.51 o 
   6   9   4       97.12       53.61     30.44 o 
   7   9   4     7580.65     7317.97    401.53 o 
   8   9   4     3874.21     4362.67    259.64 o 
   9   9   4    34880.13    34528.04    781.57 o 
  10   9   4     3202.08     3128.20    300.92 o 
  11   9   4     2220.60     2168.50    225.26 o 
  12   9   4        4.70       26.21    144.30 o 
  13   9   4      992.65     1275.81    332.54 o 
  14   9   4      678.81      745.21    242.25 o 
  15   9   4    26440.44    29932.67   1733.42 o 
  16   9   4      369.85      246.02    172.56 o 
 -13  10   4     4710.74     4999.86    556.26 o 
 -12  10   4     1485.85     1595.31    301.04 o 
 -11  10   4      878.74     1302.00    270.93 o 
 -10  10   4      718.47      871.70    172.98 o 
  -9  10   4        0.04       40.00     73.39 o 
  -8  10   4      193.89      265.27    115.73 o 
  -7  10   4       96.93       72.39     44.66 o 
  -6  10   4    17749.95    18366.11    558.75 o 
  -5  10   4      437.86      509.12     75.49 o 
  -4  10   4      343.89      417.79     64.81 o 
  -3  10   4      177.00      181.05     54.68 o 
  -2  10   4       40.52       15.65     28.27 o 
  -1  10   4     6106.74     6352.90    265.62 o 
   0  10   4       26.70       22.74     24.48 o 
   1  10   4     1058.06     1156.84    134.51 o 
   2  10   4     2333.22     2338.72    136.96 o 
   3  10   4     1045.52     1174.27    117.02 o 
   4  10   4     5448.90     6417.74    225.78 o 
   5  10   4     1125.72      873.30     81.36 o 
   6  10   4       33.41       25.41     19.66 o 
   7  10   4      414.83      376.64     87.89 o 
   8  10   4    21615.74    20992.12    583.67 o 
   9  10   4      335.31      286.97     72.95 o 
  10  10   4       63.88       81.93     51.57 o 
  11  10   4     2251.34     2054.38    368.52 o 
  12  10   4     1626.72     1394.05    188.88 o 
  13  10   4       89.27      173.75    136.82 o 
  14  10   4      481.92      694.33    257.67 o 
  15  10   4     1311.28     1668.58    414.74 o 
  16  10   4    21159.03    21005.33   1510.85 o 
 -12  11   4     1110.53      572.44    221.94 o 
 -11  11   4      288.48      470.38    261.30 o 
 -10  11   4      133.27      203.00    168.95 o 
  -9  11   4      401.25      187.46     62.47 o 
  -8  11   4     4641.76     4101.73    297.30 o 
  -7  11   4        9.54      -19.27     37.55 o 
  -6  11   4       64.52       65.15     56.28 o 
  -5  11   4      113.18       17.99     69.31 o 
  -4  11   4       14.98       37.41     37.83 o 
  -3  11   4       17.29       49.39     32.44 o 
  -2  11   4       30.48       57.08     33.20 o 
  -1  11   4     1028.90     1046.06    109.51 o 
   0  11   4     1398.38      430.79    752.77 o 
   1  11   4     4089.62     4230.16    229.59 o 
   2  11   4        0.74       15.13     19.65 o 
   3  11   4     1106.95     1148.03    125.79 o 
   4  11   4     1087.30     1048.63    114.51 o 
   5  11   4     1060.27     1140.77    102.03 o 
   6  11   4     1737.66     2434.82    146.88 o 
   7  11   4     7440.61     7810.97    353.76 o 
   8  11   4      553.80      675.00    106.46 o 
   9  11   4    25426.63    25301.56   1330.98 o 
  10  11   4        3.22      -30.18     46.18 o 
  11  11   4    13907.48    12828.58   1524.86 o 
  12  11   4       75.18       39.43     36.62 o 
  13  11   4      408.10      689.03    250.59 o 
  14  11   4     1713.73     3044.80    532.37 o 
  15  11   4      981.65     1433.65    389.34 o 
  16  11   4     3476.76     4213.53    686.08 o 
 -12  12   4      204.53     -149.06    204.75 o 
 -11  12   4        0.06      -29.18    105.78 o 
 -10  12   4      128.31      -69.15    104.77 o 
  -9  12   4     2347.37     2463.00    309.48 o 
  -8  12   4    10328.14    11090.56    625.11 o 
  -7  12   4     6006.50     5660.74    333.67 o 
  -6  12   4        4.72        4.99     25.56 o 
  -5  12   4     1395.22     1675.68    161.35 o 
  -4  12   4      996.24      912.94    113.65 o 
  -3  12   4      638.96      611.98     76.56 o 
  -2  12   4    22106.45    21489.86    478.54 o 
  -1  12   4     4162.21     4183.50    218.85 o 
   0  12   4     4353.18     4191.87    295.12 o 
   1  12   4      236.30      126.89     91.84 o 
   2  12   4    12941.03    11600.95    338.93 o 
   3  12   4        4.21       -5.84     29.96 o 
   4  12   4      859.53      898.33    155.73 o 
   5  12   4        4.82      -13.12     26.87 o 
   6  12   4     4493.71     4641.87    216.90 o 
   7  12   4     1486.30     1325.65    118.36 o 
   8  12   4       91.77       38.23     50.29 o 
   9  12   4     1333.19     1428.80    172.48 o 
  10  12   4     6426.18     6758.34    485.66 o 
  11  12   4       22.10      -49.89     43.22 o 
  12  12   4      983.74      643.57    225.13 o 
  13  12   4      561.81      836.10    283.39 o 
  14  12   4     1853.71     2139.14    456.20 o 
  15  12   4      620.11      236.27    147.72 o 
  16  12   4       29.41      129.17    143.69 o 
 -11  13   4     2386.94     2923.75    595.09 o 
 -10  13   4       27.63       29.11    127.36 o 
  -9  13   4      453.78      697.19    261.26 o 
  -8  13   4     2628.50     3294.46    344.09 o 
  -7  13   4     1988.96     1678.06    184.06 o 
  -6  13   4      405.52      363.49     81.69 o 
  -5  13   4       68.61      126.63     46.71 o 
  -4  13   4      463.59      461.83     79.98 o 
  -3  13   4     3455.56     3578.07    210.01 o 
  -2  13   4      253.83      159.06     72.34 o 
  -1  13   4    23605.53    24283.08    743.58 o 
   0  13   4       67.00       20.25     25.72 o 
   1  13   4    12358.38    11755.63    493.14 o 
   2  13   4      194.59       73.92     61.03 o 
   3  13   4      623.79      430.26     69.61 o 
   4  13   4      156.46      166.27     58.20 o 
   5  13   4      120.78       63.79     37.44 o 
   6  13   4       26.19       -1.78     21.85 o 
   7  13   4      235.00      215.82    104.27 o 
   8  13   4      100.18      162.42     82.69 o 
   9  13   4     1921.07     1953.62    250.14 o 
  10  13   4       18.24      -51.09     48.64 o 
  11  13   4      761.74      568.99    120.69 o 
  12  13   4       82.37      123.60    133.55 o 
  13  13   4     5506.01     6380.51    750.14 o 
  14  13   4      822.86      823.92    272.94 o 
  15  13   4     1737.40     1817.17    434.50 o 
  16  13   4       77.04      122.55    152.45 o 
 -11  14   4     2017.52     1963.01    491.01 o 
 -10  14   4    15501.59    14992.20   1336.85 o 
  -9  14   4       51.33      508.71    261.73 o 
  -8  14   4      261.85      371.50    210.72 o 
  -7  14   4      789.90      690.09    174.60 o 
  -6  14   4      214.68      172.46    105.25 o 
  -5  14   4        1.14      -21.44     25.28 o 
  -4  14   4      836.17     1078.82    159.38 o 
  -3  14   4      805.05      784.95     99.08 o 
  -2  14   4     3527.73     3526.00    192.81 o 
  -1  14   4     1512.75     1545.31    156.66 o 
   0  14   4     3525.73     3796.20    276.76 o 
   1  14   4      160.67      161.54     60.72 o 
   2  14   4     1034.96      979.21    119.98 o 
   3  14   4      335.24      493.49     77.60 o 
   4  14   4    37943.05    12116.71  18875.84 o 
   5  14   4     3573.02     3075.54   1451.48 o 
   6  14   4     3328.21     3541.72    215.58 o 
   7  14   4      605.97      531.33     80.55 o 
   8  14   4      101.39       89.28     55.49 o 
   9  14   4       76.66       56.31     98.16 o 
  10  14   4        1.60       69.95     85.80 o 
  11  14   4      545.80      757.72    242.97 o 
  12  14   4     4905.47     4471.24    612.74 o 
  13  14   4      432.44      472.98    203.88 o 
  14  14   4      175.35      256.57    138.00 o 
  15  14   4       15.69      -26.70    123.76 o 
 -10  15   4     3220.93     2645.12    577.22 o 
  -9  15   4     8247.84     9130.76   1027.70 o 
  -8  15   4      149.50      466.25    213.95 o 
  -7  15   4     3008.98     3712.44    352.25 o 
  -6  15   4       17.08       16.64     58.31 o 
  -5  15   4     5890.33     5493.78    297.82 o 
  -4  15   4      210.10      351.10     71.42 o 
  -3  15   4     3568.01     3448.97    316.53 o 
  -2  15   4      218.63      303.17     81.80 o 
  -1  15   4      354.12     1339.27   2098.95 o 
   0  15   4      890.79      880.76    111.00 o 
   1  15   4     1203.16     1135.53    125.77 o 
   2  15   4       11.38        6.26     30.65 o 
   3  15   4    56263.09    57015.04    962.30 o 
   4  15   4      105.15       82.60     29.79 o 
   5  15   4     8073.80     7772.36    399.24 o 
   6  15   4      116.63       19.97     39.17 o 
   7  15   4     1818.77     1743.26    161.40 o 
   8  15   4      275.69       58.13     78.74 o 
   9  15   4     1147.18     1242.41    180.97 o 
  10  15   4      357.35      308.09     94.97 o 
  11  15   4       97.92      -25.32    112.16 o 
  12  15   4       20.82     -324.97    216.65 o 
  13  15   4       26.76      -33.55     98.03 o 
  14  15   4       25.31     -285.20    220.52 o 
  15  15   4     2023.32     2005.36    478.83 o 
  -9  16   4       60.12      182.89    132.10 o 
  -8  16   4     1168.40     1140.18    361.30 o 
  -7  16   4       50.26      170.33    133.70 o 
  -6  16   4     3492.02     3184.04    483.40 o 
  -5  16   4      504.21      511.72    124.84 o 
  -4  16   4    26190.09    25567.06   1131.25 o 
  -3  16   4      235.93      257.55     57.15 o 
  -2  16   4     5140.49     5084.05    513.99 o 
  -1  16   4      313.14      368.02    138.58 o 
   0  16   4      139.82      151.49     51.78 o 
   1  16   4     1971.39     2244.95    176.71 o 
   2  16   4        6.02       28.69     61.82 o 
   3  16   4     2215.72     2166.58    187.48 o 
   4  16   4     6986.77     6679.55    349.11 o 
   5  16   4       27.21      -90.12     70.55 o 
   6  16   4        1.34      -49.24     43.18 o 
   7  16   4      214.27       35.40     37.82 o 
   8  16   4       17.61       34.38     26.89 o 
   9  16   4      113.09      128.95     46.36 o 
  10  16   4    14038.77    16213.67   1147.83 o 
  11  16   4      828.87      560.32    199.35 o 
  12  16   4        6.83     -253.08    228.02 o 
  13  16   4       37.94        0.00    131.48 o 
  14  16   4     1332.95     1255.89    357.85 o 
  -8  17   4      302.52      366.11    188.44 o 
  -7  17   4        9.05     -106.71    121.92 o 
  -6  17   4     1342.26     1602.61    404.78 o 
  -5  17   4    28063.13    30674.09   1713.50 o 
  -4  17   4      209.00      153.48     95.64 o 
  -3  17   4    20873.02    20945.40   1115.07 o 
  -2  17   4      116.65       38.90     40.72 o 
  -1  17   4     4555.38     4351.26    253.06 o 
   0  17   4       56.90        4.06     68.19 o 
   1  17   4     3343.76     3359.94    209.36 o 
   2  17   4       62.87        9.79     25.42 o 
   3  17   4       41.71       24.01     30.65 o 
   4  17   4      659.44      806.90    124.90 o 
   5  17   4     2846.03     2798.94    236.05 o 
   6  17   4       32.70        5.15     31.27 o 
   7  17   4       23.21       38.05     28.94 o 
   8  17   4      575.61      520.02     95.34 o 
   9  17   4    36983.45    39074.40   1776.20 o 
  10  17   4       12.96      -27.33     89.60 o 
  11  17   4       64.94        3.24     61.06 o 
  12  17   4      185.89      222.61    123.06 o 
  13  17   4       31.95      -67.01    141.98 o 
  14  17   4      104.54      -52.77    185.96 o 
  -8  18   4        2.46       35.22     81.18 o 
  -7  18   4      227.03      301.99    181.83 o 
  -6  18   4     1430.29     1624.89    424.61 o 
  -5  18   4     1157.28     1043.22    327.05 o 
  -4  18   4     2967.13     2757.57    505.05 o 
  -3  18   4      345.96      247.24    128.80 o 
  -2  18   4     1643.01     1599.73    226.69 o 
  -1  18   4       11.46       15.90     99.17 o 
   0  18   4    15620.65    14648.32   1108.67 o 
   1  18   4       23.34       51.00     25.81 o 
   2  18   4     5219.19     5342.10    254.90 o 
   3  18   4      181.10       76.70     37.67 o 
   4  18   4       23.98       49.27    147.37 o 
   5  18   4       75.31       58.23     24.99 o 
   6  18   4        0.96      -14.03     34.44 o 
   7  18   4       58.16       37.86     34.39 o 
   8  18   4      567.46      650.87    223.52 o 
   9  18   4      325.48      242.14    115.15 o 
  10  18   4     1390.31     1791.85    404.41 o 
  11  18   4        3.68      189.70    197.37 o 
  12  18   4     7460.81     8878.18    953.41 o 
  13  18   4       10.18     -428.93    285.96 o 
  -7  19   4      102.59       65.09    130.24 o 
  -6  19   4       42.46       57.50    118.68 o 
  -5  19   4       19.53      -65.07    166.67 o 
  -4  19   4      192.75       67.03     95.78 o 
  -3  19   4        1.45       59.57     54.50 o 
  -2  19   4       22.74       17.37     80.66 o 
  -1  19   4      855.49     1076.69    295.24 o 
   0  19   4      940.42      777.20    237.72 o 
   1  19   4    33005.24    33757.17   1580.11 o 
   2  19   4      126.46      285.03    163.76 o 
   3  19   4     1917.86     2170.37    369.27 o 
   4  19   4      203.34      175.72     55.92 o 
   5  19   4      346.96      282.51     75.49 o 
   6  19   4       71.43      151.61     62.15 o 
   7  19   4     7225.06     7642.77    499.54 o 
   8  19   4       77.86       46.76    100.30 o 
   9  19   4      494.52      516.08    195.88 o 
  10  19   4        0.02      163.43    165.04 o 
  11  19   4    20026.76    20658.96   1440.41 o 
  12  19   4        0.17     -143.48    185.30 o 
  13  19   4       16.35       48.73    110.63 o 
  -6  20   4      542.38      513.80    278.18 o 
  -5  20   4      153.10     -233.17    169.85 o 
  -4  20   4       16.50      186.01    180.37 o 
  -3  20   4      176.77        3.54    111.83 o 
  -2  20   4      481.82      363.04    198.86 o 
  -1  20   4      683.70      629.77    239.36 o 
   0  20   4     8441.64     8830.55    864.83 o 
   1  20   4      457.31      340.30    168.27 o 
   2  20   4      832.16     1143.95    291.95 o 
   3  20   4      481.18      306.66    134.31 o 
   4  20   4      151.23      114.24     90.72 o 
   5  20   4        3.50       -2.27     71.66 o 
   6  20   4     5620.78     6080.05    611.67 o 
   7  20   4      157.46      137.67     85.79 o 
   8  20   4        0.24       34.53     57.16 o 
   9  20   4       87.02       12.04     81.85 o 
  10  20   4     1244.95     1335.66    368.88 o 
  11  20   4      187.94      109.72    141.06 o 
  12  20   4      205.17      209.39    168.32 o 
  -5  21   4        4.01     -263.31    185.28 o 
  -4  21   4       30.22      145.52    108.42 o 
  -3  21   4       94.72       21.91    137.05 o 
  -2  21   4      992.92     1195.59    354.77 o 
  -1  21   4     1007.36     1003.57    307.06 o 
   0  21   4      950.16     1293.06    348.24 o 
   1  21   4      997.36      764.66    246.89 o 
   2  21   4       45.49      -38.66    100.07 o 
   3  21   4     1336.10     1469.10    339.67 o 
   4  21   4       36.14       21.63     69.83 o 
   5  21   4     1249.68     1331.46    303.60 o 
   6  21   4      727.92      608.00    199.70 o 
   7  21   4     7618.36     7317.36    616.99 o 
   8  21   4       30.57       -3.69     56.08 o 
   9  21   4        0.98     -267.56    178.37 o 
  10  21   4      147.15      -46.76     83.35 o 
  11  21   4      605.74      936.63    359.78 o 
  -4  22   4     1149.38     1051.49    335.15 o 
  -3  22   4      369.92      915.97    315.08 o 
  -2  22   4      162.48      497.01    255.81 o 
  -1  22   4     1263.65      988.39    321.38 o 
   0  22   4      522.58      507.70    242.37 o 
   1  22   4        0.14       45.28    122.80 o 
   2  22   4     1726.21     2109.68    429.53 o 
   3  22   4       18.68      -35.52     67.53 o 
   4  22   4     2672.29     3335.80    511.53 o 
   5  22   4      585.53      562.32    200.62 o 
   6  22   4     2443.11     1883.02    369.98 o 
   7  22   4       11.65      134.69    112.18 o 
   8  22   4      408.59      661.76    264.16 o 
   9  22   4       50.31      -82.38    108.01 o 
  -2  23   4      982.02      857.65    335.73 o 
  -1  23   4      875.50     1051.07    335.23 o 
   0  23   4       53.87       98.03    120.17 o 
   1  23   4      141.30      135.29    105.43 o 
   2  23   4        1.62      102.37     98.20 o 
   3  23   4      243.52      279.13    161.00 o 
   4  23   4      119.94      283.48    143.04 o 
   5  23   4     2407.02     2138.66    416.14 o 
   6  23   4      254.32      290.58    151.62 o 
   7  23   4       64.50       99.07     90.86 o 
   8  23   4       83.86      532.67    265.39 o 
   0  24   4      759.50      615.19    248.45 o 
   1  24   4      157.29      158.25    147.35 o 
   2  24   4     1203.57     1439.91    381.02 o 
   3  24   4      234.79      471.70    218.14 o 
   4  24   4     3322.16     2764.31    494.71 o 
   5  24   4        1.43     -203.45    135.64 o 
  -6 -20   5      692.91      755.69    299.51 o 
  -5 -20   5       95.00      195.54     90.06 o 
  -4 -20   5     2618.11     3268.67    599.25 o 
  -3 -20   5      168.69       95.25    126.76 o 
  -2 -20   5     4910.76     4877.58    749.77 o 
  -8 -19   5       42.52       53.83     83.35 o 
  -7 -19   5       32.75       82.48     87.09 o 
  -6 -19   5       96.40       93.72    128.52 o 
  -5 -19   5       10.40     -185.23    143.75 o 
  -4 -19   5      631.41      655.43    264.28 o 
  -3 -19   5      497.50      285.59    168.15 o 
  -2 -19   5      414.14      274.76    190.74 o 
  -1 -19   5     6898.68     7439.45    905.04 o 
   0 -19   5        7.52       95.20     68.25 o 
   1 -19   5      463.70      461.06    222.76 o 
 -10 -18   5      379.50      367.97    210.79 o 
  -9 -18   5       35.67       42.77     69.96 o 
  -8 -18   5      176.12      202.17    131.34 o 
  -7 -18   5        1.98      -30.74     62.90 o 
  -6 -18   5       39.04       25.32    130.34 o 
  -5 -18   5       77.05        6.91     85.88 o 
  -4 -18   5      464.03      493.40    207.90 o 
  -3 -18   5      287.97      -19.92    160.89 o 
  -2 -18   5     1383.27     1246.95    343.10 o 
  -1 -18   5       62.03       54.55    101.86 o 
   0 -18   5     1599.18     1176.50    364.27 o 
   1 -18   5      904.34      918.13    327.35 o 
   2 -18   5      505.38      409.83    230.55 o 
   3 -18   5        3.13      -37.71     91.89 o 
 -11 -17   5     5855.59     5379.41    717.79 o 
 -10 -17   5        1.07      -92.65     82.54 o 
  -9 -17   5      415.47      331.93    192.57 o 
  -8 -17   5      134.82       71.80     82.06 o 
  -7 -17   5     6331.69     6221.54    748.33 o 
  -6 -17   5      104.53      167.45    148.95 o 
  -5 -17   5      200.82      235.52    139.37 o 
  -4 -17   5       22.81      -11.79    121.23 o 
  -3 -17   5       21.98     -268.23    178.82 o 
  -2 -17   5       15.95      -35.13     86.09 o 
  -1 -17   5      544.50      345.64    169.79 o 
   0 -17   5      183.08      367.17    202.93 o 
   1 -17   5      223.52      224.11    198.52 o 
   2 -17   5      707.15      423.95    156.51 o 
   3 -17   5     2725.70     2745.99    551.89 o 
   4 -17   5      539.66      301.37    200.17 o 
 -12 -16   5     5325.44     5424.50    765.90 o 
 -11 -16   5      202.69      252.83    117.94 o 
 -10 -16   5       26.81      -66.45     66.00 o 
  -9 -16   5       44.20      117.86    102.42 o 
  -8 -16   5     3048.06     3834.70    574.97 o 
  -7 -16   5       47.74      179.70    175.36 o 
  -6 -16   5    15493.62    16575.99   1192.74 o 
  -5 -16   5      123.21      117.45    144.11 o 
  -4 -16   5       25.83      -69.88    107.83 o 
  -3 -16   5        8.50       -7.47    123.70 o 
  -2 -16   5        3.25      -27.11    103.67 o 
  -1 -16   5       29.18      -46.28    120.12 o 
   0 -16   5     8064.50     9639.82    942.83 o 
   1 -16   5      735.20      859.82    305.70 o 
   2 -16   5     4666.22     6760.24    825.02 o 
   3 -16   5      643.07     1166.95    361.41 o 
   4 -16   5     2226.21     2200.10    503.27 o 
   5 -16   5      429.12      361.11    181.76 o 
 -13 -15   5      433.07      397.93    211.28 o 
 -12 -15   5       21.33      134.30    111.39 o 
 -11 -15   5       20.69       16.97     70.17 o 
 -10 -15   5       29.59       24.69     63.70 o 
  -9 -15   5        3.68       -0.60     50.71 o 
  -8 -15   5       21.56      138.58     93.15 o 
  -7 -15   5    29420.98    32630.91   1623.21 o 
  -6 -15   5        6.43       56.83     91.76 o 
  -5 -15   5     3317.43     3716.17    543.88 o 
  -4 -15   5      110.10      113.53    126.16 o 
  -3 -15   5       83.31     -224.64    149.76 o 
  -2 -15   5      158.68      445.70    206.15 o 
  -1 -15   5      198.14      209.81    116.27 o 
   0 -15   5      398.54      384.83    203.71 o 
   1 -15   5     1245.05     1964.81    421.86 o 
   2 -15   5     2032.28     2047.54    442.22 o 
   3 -15   5       32.36      -67.77     81.34 o 
   4 -15   5      321.21      323.57    172.98 o 
   5 -15   5     1161.40     1400.44    375.21 o 
   6 -15   5      996.00     1425.84    409.27 o 
   7 -15   5     2374.34     1917.33    462.45 o 
 -13 -14   5        3.60      -89.32     98.37 o 
 -12 -14   5      525.05      594.67    252.17 o 
 -11 -14   5      255.05      -39.09    112.29 o 
 -10 -14   5      325.33      305.60    118.78 o 
  -9 -14   5      255.88      138.39     67.44 o 
  -8 -14   5      778.28      522.04    224.39 o 
  -7 -14   5       34.12      -51.24    144.89 o 
  -6 -14   5    11507.82    11452.57    930.00 o 
  -5 -14   5       51.91        6.93     73.46 o 
  -4 -14   5     1641.39     1664.88    356.40 o 
  -3 -14   5       29.56     -161.10    117.94 o 
  -2 -14   5       32.96      126.43    111.90 o 
  -1 -14   5      872.46      729.54    251.99 o 
   0 -14   5     5023.93     5436.62    668.30 o 
   1 -14   5       10.25      -21.25     79.91 o 
   2 -14   5      246.34      156.43     92.39 o 
   3 -14   5        8.78      -58.67     97.15 o 
   4 -14   5      705.20      586.56    244.05 o 
   5 -14   5      628.61      762.59    275.20 o 
   6 -14   5    18081.19    20189.02   1458.31 o 
   7 -14   5     2187.54     2600.70    546.28 o 
   8 -14   5      382.03      554.07    244.83 o 
 -14 -13   5       75.37       72.87    117.23 o 
 -13 -13   5      716.09      506.46    241.64 o 
 -12 -13   5        6.34     -191.66    140.86 o 
 -11 -13   5      239.46       79.24    119.41 o 
 -10 -13   5       23.37      -68.43     70.39 o 
  -9 -13   5      499.60      532.33    135.36 o 
  -8 -13   5     1008.33      766.02    142.16 o 
  -7 -13   5      563.97      303.30     80.78 o 
  -6 -13   5      277.55      260.70     75.23 o 
  -5 -13   5       98.22      127.32     45.41 o 
  -4 -13   5        0.58      -60.82     79.67 o 
  -3 -13   5     1586.84     1032.47    265.60 o 
  -2 -13   5      497.87      460.78    189.43 o 
  -1 -13   5    20890.33    21519.58   1268.99 o 
   0 -13   5     3111.55     3308.60    501.58 o 
   1 -13   5       11.33       65.94     68.83 o 
   2 -13   5      137.90       74.60     86.16 o 
   3 -13   5      280.75      547.89    216.47 o 
   4 -13   5      179.47      -25.71    148.56 o 
   5 -13   5     6756.50     7581.85    849.94 o 
   6 -13   5     1023.58     1159.83    347.32 o 
   7 -13   5     5542.07     6515.93    827.41 o 
   8 -13   5     1422.38     1413.41    411.18 o 
   9 -13   5      114.84      261.94    172.98 o 
 -14 -12   5     4291.02     4427.40    632.51 o 
 -13 -12   5       41.68      223.19    164.31 o 
 -12 -12   5       32.30       30.29     94.59 o 
 -11 -12   5      112.40      148.21    101.17 o 
 -10 -12   5    11292.93    12714.59    983.76 o 
  -9 -12   5      240.87      454.22    122.38 o 
  -8 -12   5       28.83      -33.05     33.17 o 
  -7 -12   5      395.00      328.66     79.77 o 
  -6 -12   5     2022.57     2010.99    284.65 o 
  -5 -12   5      799.37      699.00    103.42 o 
  -4 -12   5     2906.42     3087.92    179.80 o 
  -3 -12   5     1044.75     1055.45    266.22 o 
  -2 -12   5       52.54      132.61    115.37 o 
  -1 -12   5       44.59      200.39    149.51 o 
   0 -12   5     8328.40     8200.73    764.25 o 
   1 -12   5      315.06      441.35    176.66 o 
   2 -12   5      545.16      472.59    202.76 o 
   3 -12   5       60.93       46.72     77.25 o 
   4 -12   5       26.87      -54.47    132.72 o 
   5 -12   5      109.21       74.31    136.33 o 
   6 -12   5     4660.03     5690.18    727.22 o 
   7 -12   5       43.37      -51.36    118.24 o 
   8 -12   5     1059.39      765.17    270.85 o 
   9 -12   5      254.31      232.04    174.92 o 
  10 -12   5      114.88      -91.50    152.54 o 
 -15 -11   5     2274.96     1974.04    423.95 o 
 -14 -11   5      242.43      437.04    179.11 o 
 -13 -11   5      502.63      645.64    237.05 o 
 -12 -11   5       26.46      -81.08     79.94 o 
 -11 -11   5     3993.09     4236.75    570.88 o 
 -10 -11   5       16.91      160.04     88.69 o 
  -9 -11   5    50697.79    52644.66   1388.69 o 
  -8 -11   5       98.28       91.92     58.48 o 
  -7 -11   5      259.08      269.89     78.68 o 
  -6 -11   5      277.18      263.86     75.51 o 
  -5 -11   5       60.74       34.72     52.05 o 
  -4 -11   5       76.84      176.95     49.93 o 
  -3 -11   5    14337.80    15746.05    996.94 o 
  -2 -11   5     1109.88     1414.33    308.69 o 
  -1 -11   5      903.81      515.30    193.02 o 
   0 -11   5     1616.53     1642.28    327.45 o 
   1 -11   5     1053.36     1022.52    271.66 o 
   2 -11   5        1.63      -14.30     59.51 o 
   3 -11   5     2688.31     2733.84    108.83 o 
   4 -11   5     1388.24     1254.20    136.74 o 
   5 -11   5     1475.97     1304.41    158.16 o 
   6 -11   5     1538.84     1827.07    398.03 o 
   7 -11   5       15.50       20.17     96.36 o 
   8 -11   5      107.95      141.51    122.11 o 
   9 -11   5     1476.50     1327.17    365.21 o 
  10 -11   5      545.21      741.61    288.22 o 
  11 -11   5    13820.17    14498.53   1301.10 o 
 -15 -10   5       66.38      138.13    121.61 o 
 -14 -10   5      140.88      261.58    146.04 o 
 -13 -10   5       19.04       64.18     97.17 o 
 -12 -10   5       88.81      209.20    143.33 o 
 -11 -10   5       80.45        3.05     80.58 o 
 -10 -10   5    39712.84    39917.61   1638.05 o 
  -9 -10   5       31.50       -5.89     39.53 o 
  -8 -10   5       83.26       98.61     67.06 o 
  -7 -10   5        8.35       14.15     31.88 o 
  -6 -10   5     1246.17     1087.41    196.87 o 
  -5 -10   5       47.14       71.50     31.23 o 
  -4 -10   5       99.49       68.27     60.17 o 
  -3 -10   5     1157.71     1272.04    112.80 o 
  -2 -10   5    16875.47    18414.71   1036.69 o 
  -1 -10   5        0.08       37.69     56.17 o 
   0 -10   5      301.15      313.75     85.57 o 
   1 -10   5      661.06      756.22    218.29 o 
   2 -10   5     3179.86     3056.73    446.16 o 
   3 -10   5      742.38      642.90     85.70 o 
   4 -10   5      612.28      549.07     94.82 o 
   5 -10   5       23.47      -76.28     58.36 o 
   6 -10   5     2829.34     2539.22    441.59 o 
   7 -10   5       50.74      187.02    104.66 o 
   8 -10   5       13.45      284.52    216.42 o 
   9 -10   5      329.84      165.08    126.09 o 
  10 -10   5     3515.35     4345.32    675.44 o 
  11 -10   5       25.90       14.32     77.45 o 
 -15  -9   5       61.89      239.67    157.04 o 
 -14  -9   5       35.34       68.59     87.50 o 
 -13  -9   5      496.46      644.54    225.71 o 
 -12  -9   5       55.85      143.69    111.60 o 
 -11  -9   5       19.98      -31.26     96.22 o 
 -10  -9   5      493.71      351.33    170.23 o 
  -9  -9   5     3770.95     4036.40    491.80 o 
  -8  -9   5      336.01      340.76     73.49 o 
  -7  -9   5     2572.13     2658.66    248.55 o 
  -6  -9   5      482.87      432.95     80.45 o 
  -5  -9   5    13866.79    13534.01    462.90 o 
  -4  -9   5       12.05       -1.77     18.64 o 
  -3  -9   5     5503.19     5991.91    241.23 o 
  -2  -9   5       21.65      -22.44     53.52 o 
  -1  -9   5       16.46       27.39     32.27 o 
   0  -9   5      150.75       93.31     78.49 o 
   1  -9   5    12580.10    11950.06    588.15 o 
   2  -9   5     1019.23      958.24     63.05 o 
   3  -9   5    55177.83    57275.24    869.58 o 
   4  -9   5      649.78      545.19     98.21 o 
   5  -9   5      263.18      477.51    102.32 o 
   6  -9   5      363.33      334.07     88.24 o 
   7  -9   5       27.31      -21.14    103.93 o 
   8  -9   5      271.86      456.72    206.24 o 
   9  -9   5      959.83     1222.61    341.63 o 
  10  -9   5      224.70      134.66    131.41 o 
  11  -9   5     1334.48      985.16    313.81 o 
  12  -9   5      107.87      208.37    156.14 o 
 -16  -8   5     1647.15     1770.66    401.34 o 
 -15  -8   5       25.14      139.91    134.89 o 
 -14  -8   5     1035.02      883.11    281.45 o 
 -13  -8   5        7.31     -251.59    167.73 o 
 -12  -8   5       62.55      108.25     49.87 o 
 -11  -8   5       30.72       67.12     56.17 o 
 -10  -8   5      557.25      756.86    210.24 o 
  -9  -8   5       45.86      -24.59     57.63 o 
  -8  -8   5     1054.81     1234.86    146.93 o 
  -7  -8   5       92.69       48.37     41.06 o 
  -6  -8   5     8244.48     8160.47    356.05 o 
  -5  -8   5      613.56      729.41     90.22 o 
  -4  -8   5    28326.03    28839.05    518.47 o 
  -3  -8   5       98.79      101.22     29.77 o 
  -2  -8   5     1385.33     1188.94     79.60 o 
  -1  -8   5      978.59      984.87     74.54 o 
   0  -8   5     1055.46      910.49    149.59 o 
   1  -8   5     1473.81     1344.73     64.71 o 
   2  -8   5    56338.97    58377.55    547.62 o 
   3  -8   5     4434.61     5096.04    240.03 o 
   4  -8   5    15725.76    14988.34    513.06 o 
   5  -8   5        1.04      -43.80     41.60 o 
   6  -8   5     1289.80     1296.82    179.36 o 
   7  -8   5     1601.43     1365.65    194.77 o 
   8  -8   5     8267.40     7876.37    563.25 o 
   9  -8   5     2704.24     2509.62    338.37 o 
  10  -8   5      428.12      289.61    120.72 o 
  11  -8   5      234.56      279.07    164.09 o 
  12  -8   5        2.75      -19.03     57.96 o 
  13  -8   5        0.08     -117.03    139.20 o 
 -16  -7   5        5.28       74.35     90.65 o 
 -15  -7   5     8334.39     7645.82    803.10 o 
 -14  -7   5      249.86       68.00    112.57 o 
 -13  -7   5      640.64      549.80    205.27 o 
 -12  -7   5       70.88       87.56     99.40 o 
 -11  -7   5      399.06       65.36     64.97 o 
 -10  -7   5       10.56       46.57     95.57 o 
  -9  -7   5        7.52       28.62    109.03 o 
  -8  -7   5     1056.35     1081.41    129.98 o 
  -7  -7   5     7871.94     7537.20    434.21 o 
  -6  -7   5       28.63       44.16     21.95 o 
  -5  -7   5      141.63      109.22     37.34 o 
  -4  -7   5      357.73      473.22     66.69 o 
  -3  -7   5     1318.34     1103.48     92.71 o 
  -2  -7   5       91.02       71.27     23.71 o 
  -1  -7   5     2942.50     2722.93    147.06 o 
   0  -7   5      610.44      487.42     78.04 o 
   1  -7   5      212.52      271.86     46.12 o 
   2  -7   5     1528.01     1330.05    111.18 o 
   3  -7   5    15412.87    16143.46    392.01 o 
   4  -7   5       82.18       29.89     20.82 o 
   5  -7   5    11021.01    10724.84    474.59 o 
   6  -7   5      411.17      529.94    102.11 o 
   7  -7   5     7987.53     7627.59    619.63 o 
   8  -7   5       44.19        6.66     67.56 o 
   9  -7   5    31507.73    33283.31   1213.16 o 
  10  -7   5        0.27       54.19    121.39 o 
  11  -7   5      896.54     1057.81    273.56 o 
  12  -7   5      518.37      515.42    169.05 o 
  13  -7   5       22.62     -105.35    116.18 o 
 -16  -6   5       53.71      128.30     59.15 o 
 -15  -6   5      603.95      989.60    278.41 o 
 -14  -6   5    35836.95    36812.37   1662.53 o 
 -13  -6   5        2.03        4.88     71.64 o 
 -12  -6   5     1025.75      983.50    248.45 o 
 -11  -6   5       16.99       -3.65     43.47 o 
 -10  -6   5     1959.40     2460.93    268.78 o 
  -9  -6   5        1.53      -24.00     39.25 o 
  -8  -6   5      182.01      150.13     59.01 o 
  -7  -6   5       22.99       13.97     28.79 o 
  -6  -6   5       86.71       50.88     26.47 o 
  -5  -6   5      174.42      173.46     42.10 o 
  -4  -6   5     6357.64     6243.40    248.50 o 
  -3  -6   5      112.82      125.14     28.85 o 
  -2  -6   5    10793.77    11430.82    271.06 o 
  -1  -6   5      113.95       31.14     49.64 o 
   0  -6   5    25339.57    27189.17    565.63 o 
   1  -6   5       35.60       86.05     31.21 o 
   2  -6   5     4230.11     5013.66    511.28 o 
   3  -6   5       76.42       51.70     28.36 o 
   4  -6   5      530.34      525.02     75.31 o 
   5  -6   5      370.54      342.00     57.38 o 
   6  -6   5     3036.93     2866.33    223.08 o 
   7  -6   5     3156.29     3006.54    241.38 o 
   8  -6   5    48504.20    49444.58   1367.99 o 
   9  -6   5     1178.76      903.75    190.37 o 
  10  -6   5      525.26      281.56    180.17 o 
  11  -6   5        4.81       21.13    202.49 o 
  12  -6   5      318.09      179.98    221.37 o 
  13  -6   5      423.59      449.12    161.52 o 
  14  -6   5      460.51      362.60    191.20 o 
 -16  -5   5     1014.86     1103.39    228.78 o 
 -15  -5   5    22970.92    24028.75   1398.68 o 
 -14  -5   5      402.10      376.05    191.93 o 
 -13  -5   5    12848.88    12875.30    932.65 o 
 -12  -5   5       80.10       23.51     48.11 o 
 -11  -5   5    24888.91    25571.02   1177.86 o 
 -10  -5   5      226.20      319.48    104.88 o 
  -9  -5   5    13732.96    13424.85    585.46 o 
  -8  -5   5     2742.74     2856.75    184.45 o 
  -7  -5   5        0.73        4.55     34.98 o 
  -6  -5   5      228.95      161.82     88.35 o 
  -5  -5   5     1131.46     1201.16    116.71 o 
  -4  -5   5       96.61      109.68     27.31 o 
  -3  -5   5        5.52        8.20     19.05 o 
  -2  -5   5      108.62       35.93     17.77 o 
  -1  -5   5     2714.90     2435.76    116.32 o 
   0  -5   5     3644.40     3593.46    159.41 o 
   1  -5   5      516.96      558.77     67.89 o 
   2  -5   5      293.41      436.97     95.73 o 
   3  -5   5     1336.57     1640.27    161.21 o 
   4  -5   5        5.78       41.43     22.89 o 
   5  -5   5       88.19       76.65     27.84 o 
   6  -5   5      334.39      376.71     81.34 o 
   7  -5   5       19.24       21.52     52.78 o 
   8  -5   5      203.70      278.14     75.54 o 
   9  -5   5     1861.77     1849.62    271.66 o 
  10  -5   5       91.85       92.49     73.32 o 
  11  -5   5     4254.83     4573.88    460.98 o 
  12  -5   5      449.88      599.28    172.57 o 
  13  -5   5      468.66      452.10    244.23 o 
  14  -5   5     2104.92     2712.77    530.00 o 
 -16  -4   5      291.40       57.89    210.85 o 
 -15  -4   5     5875.69     5691.97    765.92 o 
 -14  -4   5     8160.61     7593.45    745.86 o 
 -13  -4   5      158.07      308.95    141.58 o 
 -12  -4   5     6122.13     5534.77    574.32 o 
 -11  -4   5      264.54      388.54    357.47 o 
 -10  -4   5       57.62       44.49    112.06 o 
  -9  -4   5     1048.37      861.00    121.20 o 
  -8  -4   5    82581.89    81296.77   1178.43 o 
  -7  -4   5     1352.85     1547.38    143.96 o 
  -6  -4   5      518.34      560.49     81.08 o 
  -5  -4   5       12.74        5.78     16.02 o 
  -4  -4   5        6.93       27.84     16.87 o 
  -3  -4   5      176.36      172.39     38.72 o 
  -2  -4   5    31348.88    31246.01    510.97 o 
  -1  -4   5      505.68      345.21     47.35 o 
   0  -4   5        3.34       46.65     48.67 o 
   1  -4   5     1175.94     1567.66    109.58 o 
   2  -4   5    11238.25    10302.12    438.78 o 
   3  -4   5      244.50      455.42     70.72 o 
   4  -4   5      683.61      487.70     72.96 o 
   5  -4   5      424.01      510.52     74.77 o 
   6  -4   5     3148.95     2970.59    174.00 o 
   7  -4   5     1258.14     1038.88    134.21 o 
   8  -4   5     2393.15     2324.98    217.07 o 
   9  -4   5     1474.40     1384.35    230.52 o 
  10  -4   5     2432.76     2715.18    333.32 o 
  11  -4   5        3.10      -92.74     89.57 o 
  12  -4   5        7.76      -51.42    256.55 o 
  13  -4   5     1369.91     1287.55    293.37 o 
  14  -4   5     1960.72     2472.96    378.03 o 
 -16  -3   5     1636.86     1841.18    305.86 o 
 -15  -3   5     3200.88     2858.18    358.43 o 
 -14  -3   5     1051.74     1221.49    227.56 o 
 -13  -3   5       12.26      -29.00    121.63 o 
 -12  -3   5      214.57      265.98    143.31 o 
 -11  -3   5      295.47      191.33     69.87 o 
 -10  -3   5      655.64      772.59    144.69 o 
  -9  -3   5   118077.65   118797.16   2290.99 o 
  -8  -3   5     1809.20     1840.95    145.34 o 
  -7  -3   5    13245.50    12837.64    407.49 o 
  -6  -3   5      131.18      149.53     36.92 o 
  -5  -3   5     3513.22     4545.93    227.30 o 
  -4  -3   5      713.70      770.97     91.40 o 
  -3  -3   5      471.44      342.09     54.26 o 
  -2  -3   5       73.49       56.76     34.17 o 
  -1  -3   5    14654.63    13854.09    292.04 o 
   0  -3   5      146.41      190.24     36.78 o 
   1  -3   5     1606.90      996.67    154.24 o 
   2  -3   5      286.45      167.66     55.42 o 
   3  -3   5     8613.65     8056.93    271.95 o 
   4  -3   5     1892.43     2155.76    148.94 o 
   5  -3   5     8555.60     9481.66    383.00 o 
   6  -3   5      191.16      208.43     51.21 o 
   7  -3   5      298.70      355.34     80.13 o 
   8  -3   5     1642.67     1756.67    185.88 o 
   9  -3   5       20.13       32.84    145.71 o 
  10  -3   5     1044.75     1040.71    205.71 o 
  11  -3   5        3.98      -16.21     76.74 o 
  12  -3   5      288.19      760.19    772.16 o 
  13  -3   5     1575.43     1490.38    399.46 o 
  14  -3   5       15.17     -129.06    116.27 o 
  15  -3   5      351.83      292.44    108.91 o 
 -16  -2   5     3817.04     3320.09    406.60 o 
 -15  -2   5      101.28       76.85    101.74 o 
 -14  -2   5       27.08     -108.86     76.48 o 
 -13  -2   5     1078.14      985.99    188.01 o 
 -12  -2   5      510.00      252.33     94.16 o 
 -11  -2   5      139.15      163.07     67.61 o 
 -10  -2   5     6975.47     8079.19    463.26 o 
  -9  -2   5     4069.82     3908.29    329.35 o 
  -8  -2   5    53498.98    54165.12    777.54 o 
  -7  -2   5       10.91       22.10     24.92 o 
  -6  -2   5      140.58      158.65     36.51 o 
  -5  -2   5      300.23      282.68     45.41 o 
  -4  -2   5     2662.38     1578.20    123.10 o 
  -3  -2   5        6.48       27.91     24.18 o 
  -2  -2   5      335.51      427.15     56.07 o 
  -1  -2   5      651.51      644.68     63.50 o 
   0  -2   5     1931.12     1931.85    111.43 o 
   1  -2   5     1240.04     1310.34    128.85 o 
   2  -2   5    11061.75    12201.89    293.75 o 
   3  -2   5     1032.28     1256.09    101.12 o 
   4  -2   5    12045.33     9272.04    291.78 o 
   5  -2   5        1.25       -4.43     36.34 o 
   6  -2   5       74.17       79.02     43.09 o 
   7  -2   5      537.20      430.55     73.10 o 
   8  -2   5      998.05      922.45    129.88 o 
   9  -2   5     2345.85     2318.76    275.81 o 
  10  -2   5      426.14      349.64    116.67 o 
  11  -2   5      774.05      777.00    184.88 o 
  12  -2   5      912.91      516.88    150.93 o 
  13  -2   5       66.38      207.81    122.64 o 
  14  -2   5     1498.48     1760.76    296.69 o 
  15  -2   5      284.85      361.53    211.82 o 
 -16  -1   5        2.87       97.03    110.41 o 
 -15  -1   5      189.24       13.66     75.77 o 
 -14  -1   5       58.33       23.98     92.80 o 
 -13  -1   5      181.36      275.14    128.49 o 
 -12  -1   5      529.51      434.85     95.19 o 
 -11  -1   5      673.95      586.15    111.51 o 
 -10  -1   5       90.12      132.31     75.82 o 
  -9  -1   5     6092.34     6016.21    309.84 o 
  -8  -1   5        2.68       -6.00     25.94 o 
  -7  -1   5    11617.25    12094.19    382.36 o 
  -6  -1   5      613.54      764.37     81.55 o 
  -5  -1   5    13580.94    13623.26    313.33 o 
  -4  -1   5      566.31      545.25     73.19 o 
  -3  -1   5    59584.48    52469.50    853.54 o 
  -2  -1   5      643.75      748.42     73.72 o 
  -1  -1   5     1279.52     1386.53     93.60 o 
   0  -1   5       51.18       84.77     23.11 o 
   1  -1   5    10728.91    11136.39    239.00 o 
   2  -1   5      168.90      229.33     38.10 o 
   3  -1   5    18831.82    14235.24    317.80 o 
   4  -1   5     1144.16     1340.67    118.66 o 
   5  -1   5      870.43      560.72    101.13 o 
   6  -1   5      250.36      296.71     91.20 o 
   7  -1   5       71.71      104.11     35.86 o 
   8  -1   5       31.43      104.36     46.17 o 
   9  -1   5     4807.21     4392.21    388.84 o 
  10  -1   5      252.05      225.18     96.09 o 
  11  -1   5     2587.39     2702.60    359.46 o 
  12  -1   5        1.91      -24.20    135.31 o 
  13  -1   5       84.56       38.60    376.57 o 
  14  -1   5        9.44      -52.72     68.76 o 
  15  -1   5        0.27     -173.06    323.15 o 
 -16   0   5      117.75        4.27     71.48 o 
 -15   0   5      431.20      218.41    107.23 o 
 -14   0   5      807.36      727.42    165.83 o 
 -13   0   5       10.38      118.45     45.70 o 
 -12   0   5     1316.26     1154.86    131.51 o 
 -11   0   5     1372.99     1483.55    175.12 o 
 -10   0   5     3136.78     3074.33    237.68 o 
  -9   0   5     1449.77     1426.97    149.62 o 
  -8   0   5      945.39      782.68    123.96 o 
  -7   0   5       21.50      -31.28     37.12 o 
  -6   0   5       20.75       82.22     34.64 o 
  -5   0   5      163.51      128.01     33.93 o 
  -4   0   5    35665.01    34129.69    492.01 o 
  -3   0   5      471.28      680.84     93.00 o 
  -2   0   5    64451.20    69591.43    720.38 o 
  -1   0   5       96.47      135.32     37.86 o 
   0   0   5    28506.57    28594.49    322.09 o 
   1   0   5      164.72      188.39     27.90 o 
   2   0   5     3383.27     3701.98    158.95 o 
   3   0   5      339.87      327.32     49.50 o 
   4   0   5     9149.03     8111.73    274.37 o 
   5   0   5        1.75        9.31     33.42 o 
   6   0   5        1.89       62.42     42.59 o 
   7   0   5      389.84      351.39     96.61 o 
   8   0   5    56520.57    54514.55    834.37 o 
   9   0   5     1662.51     1708.68    222.47 o 
  10   0   5     2186.41     1914.83    251.13 o 
  11   0   5        5.03      -27.39     52.14 o 
  12   0   5      573.47      470.16    141.10 o 
  13   0   5        0.52       45.16     80.36 o 
  14   0   5       19.88      164.68     98.53 o 
  15   0   5     1676.26     1656.53    293.40 o 
  16   0   5     4784.04     4176.11    636.52 o 
 -16   1   5      253.78      463.88    241.95 o 
 -15   1   5     2028.83     2405.03    565.02 o 
 -14   1   5       52.99       89.84     99.21 o 
 -13   1   5      879.56     1008.79    197.00 o 
 -12   1   5      117.60      123.85     44.40 o 
 -11   1   5       13.08      -20.50     37.48 o 
 -10   1   5       23.18       34.10     32.55 o 
  -9   1   5     2186.85     2104.05    186.17 o 
  -8   1   5      640.67      547.23     67.02 o 
  -7   1   5     3881.45     3635.20    167.52 o 
  -6   1   5      260.11      215.65     37.40 o 
  -5   1   5     5594.02     5284.88    501.35 o 
  -4   1   5      120.92      115.06     31.55 o 
  -3   1   5    14112.90    15174.31    274.58 o 
  -2   1   5      121.66      113.15     40.41 o 
  -1   1   5    45275.90    46508.95    659.70 o 
   0   1   5      115.83       53.05     28.88 o 
   1   1   5      280.21      431.53     97.56 o 
   2   1   5     4857.73     5493.33    175.52 o 
   3   1   5     4832.97     4454.05    154.82 o 
   4   1   5      740.09      707.75     68.83 o 
   5   1   5       19.75      -14.60     22.00 o 
   6   1   5        1.13       11.75     33.58 o 
   7   1   5     9997.66     9010.72    365.53 o 
   8   1   5       24.49       22.01     32.46 o 
   9   1   5   113860.87   115070.36   1719.75 o 
  10   1   5       52.86      126.45     86.61 o 
  11   1   5    11455.85    11580.56    629.36 o 
  12   1   5        6.78       31.49     77.63 o 
  13   1   5      334.78       -7.24    426.12 o 
  14   1   5       84.50      124.47     70.44 o 
  15   1   5      384.60      509.91    170.44 o 
  16   1   5     3517.08     4259.31    625.83 o 
 -16   2   5       45.72      -44.55    135.14 o 
 -15   2   5     1655.73     1629.61    415.18 o 
 -14   2   5    15059.88    15259.07   1257.03 o 
 -13   2   5       42.01       38.07     80.41 o 
 -12   2   5       46.40      155.58     63.54 o 
 -11   2   5      400.63      302.39     79.88 o 
 -10   2   5     2621.99     2754.93    185.20 o 
  -9   2   5      244.96       91.95     93.63 o 
  -8   2   5     8583.10     8136.22    275.86 o 
  -7   2   5      189.68      264.16     44.29 o 
  -6   2   5     2694.58     3090.18    139.61 o 
  -5   2   5     1275.51     1142.03     74.38 o 
  -4   2   5      753.10      958.25     94.15 o 
  -3   2   5      108.38       52.47     15.46 o 
  -2   2   5     1985.49     1767.33     92.95 o 
  -1   2   5      673.38      674.09     49.44 o 
   0   2   5     2404.81     2538.22     94.56 o 
   1   2   5     7184.48     7263.30    158.07 o 
   2   2   5    59238.89    61099.71    538.32 o 
   3   2   5     1048.66     1008.24     75.05 o 
   4   2   5     2160.64     1919.97    145.08 o 
   5   2   5      417.06      295.71     60.72 o 
   6   2   5     6520.22     7052.86    339.86 o 
   7   2   5      128.78      108.69     52.26 o 
   8   2   5    73062.41    73719.59   1059.83 o 
   9   2   5     3923.34     4041.58    272.81 o 
  10   2   5     5324.61     5599.98    334.73 o 
  11   2   5        0.14       -3.92     90.79 o 
  12   2   5     3104.21     3471.35    296.14 o 
  13   2   5     1143.06      944.98    163.82 o 
  14   2   5     7270.99     6507.47    544.22 o 
  15   2   5     8310.34     9050.36   1024.47 o 
  16   2   5       11.77      167.36    127.12 o 
 -16   3   5       18.66      147.99    158.92 o 
 -15   3   5       12.84      -52.99    140.19 o 
 -14   3   5     4930.06     5227.82    743.27 o 
 -13   3   5     1280.20      833.36    271.86 o 
 -12   3   5      127.34       13.41     79.58 o 
 -11   3   5     5354.54     5834.15    473.34 o 
 -10   3   5       20.21       29.21     39.18 o 
  -9   3   5    11219.95    11855.95    599.96 o 
  -8   3   5     3483.28     4122.27    209.90 o 
  -7   3   5     3403.18     3584.16    170.61 o 
  -6   3   5       31.29       50.08     27.22 o 
  -5   3   5     1483.15     1722.93     93.47 o 
  -4   3   5       14.01       94.28     25.36 o 
  -3   3   5      917.49     1228.59     90.10 o 
  -2   3   5       26.90       18.95     17.03 o 
  -1   3   5      810.91      801.55     65.52 o 
   0   3   5       28.43       10.10     16.73 o 
   1   3   5    21408.88    21370.29    248.32 o 
   2   3   5     1576.83     2141.87     90.60 o 
   3   3   5     1115.14     1385.43     75.49 o 
   4   3   5      710.19      735.44     81.09 o 
   5   3   5        6.84        7.56     16.58 o 
   6   3   5     1639.67     1699.99    155.29 o 
   7   3   5        0.97       20.36     47.65 o 
   8   3   5     1377.71     1524.41    280.13 o 
   9   3   5    12012.82    11496.11    432.05 o 
  10   3   5      274.48      425.60    114.66 o 
  11   3   5     4576.47     4838.88    323.01 o 
  12   3   5      445.96      215.30    135.69 o 
  13   3   5    11458.34    12298.98    577.54 o 
  14   3   5      583.85      735.80    154.03 o 
  15   3   5    31777.59    32170.72   1027.02 o 
  16   3   5      942.81     1160.53    306.18 o 
 -15   4   5     4339.44     4459.45    722.29 o 
 -14   4   5     1033.98      685.15    235.16 o 
 -13   4   5      132.56      218.44    176.48 o 
 -12   4   5      142.51       67.26    228.41 o 
 -11   4   5     1826.52     2416.64    308.02 o 
 -10   4   5     1909.13     1961.97    259.49 o 
  -9   4   5      708.22      118.98    209.30 o 
  -8   4   5   110403.45   113074.73   1113.82 o 
  -7   4   5     3594.48     3867.05    192.29 o 
  -6   4   5     6012.74     5725.07    214.14 o 
  -5   4   5      924.36      693.50     69.04 o 
  -4   4   5       10.25       11.94     17.08 o 
  -3   4   5      887.14      713.58     50.15 o 
  -2   4   5      238.15      331.54    106.31 o 
  -1   4   5     4332.43     4156.68    127.55 o 
   0   4   5     2221.32     2586.35    106.35 o 
   1   4   5      211.34      245.72     29.83 o 
   2   4   5    39343.38    39726.04    549.11 o 
   3   4   5     3269.78     3459.34    279.71 o 
   4   4   5     1800.05     2323.11    120.63 o 
   5   4   5     1809.92     1580.07    122.68 o 
   6   4   5        8.07       51.62     36.48 o 
   7   4   5       47.75       52.84     34.09 o 
   8   4   5      434.25      325.08     65.48 o 
   9   4   5      137.05      163.01     58.42 o 
  10   4   5      693.48      861.63    327.33 o 
  11   4   5       40.84       71.24     63.47 o 
  12   4   5     2291.55     2533.60    255.64 o 
  13   4   5      156.18       54.05     51.63 o 
  14   4   5    16354.29    17654.05    715.75 o 
  15   4   5      347.52      126.59    125.13 o 
  16   4   5     1071.23      833.41    226.47 o 
 -15   5   5     3464.26     4013.99    703.00 o 
 -14   5   5     3060.80     2741.78    543.46 o 
 -13   5   5      129.29      131.23    144.48 o 
 -12   5   5        0.96      -12.26     59.15 o 
 -11   5   5      133.82      294.38     80.73 o 
 -10   5   5     1024.03      959.21    190.88 o 
  -9   5   5     7439.18     6644.28    327.93 o 
  -8   5   5       81.97      190.49     54.60 o 
  -7   5   5    21325.09    21356.46    519.05 o 
  -6   5   5     2308.07     2120.97    135.10 o 
  -5   5   5       13.97       47.82     21.30 o 
  -4   5   5     1365.59     1398.41     83.14 o 
  -3   5   5     2430.62     1870.44    112.67 o 
  -2   5   5     2657.29     2591.21    140.97 o 
  -1   5   5     2911.47     3089.71    183.44 o 
   0   5   5       82.42       50.66     24.52 o 
   1   5   5    12857.26    12591.03    543.58 o 
   2   5   5      693.60      794.38     84.58 o 
   3   5   5    31612.16    32502.71    845.04 o 
   4   5   5      363.03      439.50    115.80 o 
   5   5   5      658.31      728.83     74.15 o 
   6   5   5      146.80      153.98     80.05 o 
   7   5   5    10742.15    11039.29    685.07 o 
   8   5   5      261.41      286.30    133.02 o 
   9   5   5      123.89      139.24     57.24 o 
  10   5   5      192.71      241.91    133.73 o 
  11   5   5       38.73      102.88    119.13 o 
  12   5   5      792.39     1090.94    297.55 o 
  13   5   5       21.84       24.53    152.14 o 
  14   5   5      185.83      147.12     75.74 o 
  15   5   5     8120.58     8471.68    620.50 o 
  16   5   5      325.77      159.35    193.19 o 
 -15   6   5      202.07      365.62    239.73 o 
 -14   6   5       87.01      -91.58     89.78 o 
 -13   6   5       10.26      -96.56    171.72 o 
 -12   6   5      174.90       84.54    113.28 o 
 -11   6   5     1585.65     1435.77    173.51 o 
 -10   6   5       65.43       89.73    131.47 o 
  -9   6   5      824.14      940.25    129.17 o 
  -8   6   5     5868.26     5542.53    403.31 o 
  -7   6   5       34.43       -7.59     30.58 o 
  -6   6   5     1242.32     1545.57    109.63 o 
  -5   6   5      300.89      138.81     95.03 o 
  -4   6   5      442.47      542.35     54.95 o 
  -3   6   5     1085.66     1250.82    108.53 o 
  -2   6   5    22335.20    17448.67    386.56 o 
  -1   6   5      300.95      211.39     51.24 o 
   0   6   5       47.45       93.23     79.16 o 
   1   6   5      640.35      584.46     94.48 o 
   2   6   5      874.84      766.94     65.12 o 
   3   6   5       39.56       31.17     30.13 o 
   4   6   5    23638.53    20292.02    749.88 o 
   5   6   5     1440.10     1243.88    100.80 o 
   6   6   5     1150.37     1082.71     96.86 o 
   7   6   5     2230.13     2043.29    299.76 o 
   8   6   5    20544.58    21032.23   1016.65 o 
   9   6   5       92.57       61.79     82.61 o 
  10   6   5      641.10      841.14    241.85 o 
  11   6   5      321.95      166.01    132.67 o 
  12   6   5      201.80     -118.65    177.38 o 
  13   6   5      348.65      532.54    203.14 o 
  14   6   5      313.46      224.49    190.35 o 
  15   6   5       99.14       -6.27     47.37 o 
  16   6   5     1570.88     1324.44    270.68 o 
 -15   7   5      862.06      710.63    304.68 o 
 -14   7   5      160.50       81.90    134.76 o 
 -13   7   5     2578.38     1924.83    456.44 o 
 -12   7   5       16.20        0.99     60.77 o 
 -11   7   5     7366.83     7408.67    554.11 o 
 -10   7   5      457.93      628.15    156.85 o 
  -9   7   5      782.09      857.77    169.33 o 
  -8   7   5      586.64      243.22    268.01 o 
  -7   7   5      911.65      755.85     84.56 o 
  -6   7   5      246.51      126.73     37.19 o 
  -5   7   5     8331.34     9051.43    259.72 o 
  -4   7   5     1156.19      818.84     99.55 o 
  -3   7   5     4152.40     7367.17    275.48 o 
  -2   7   5       94.52       46.09     32.89 o 
  -1   7   5     2587.49     2143.41    157.12 o 
   0   7   5        7.01        5.37     18.15 o 
   1   7   5      466.27      442.03     98.66 o 
   2   7   5      194.67      112.30     48.17 o 
   3   7   5      386.38      377.85     51.93 o 
   4   7   5      236.52      167.11     82.49 o 
   5   7   5    11772.65    10354.47    588.64 o 
   6   7   5      583.49      555.16     66.25 o 
   7   7   5    14341.83    15171.52    402.90 o 
   8   7   5        2.31       48.47     42.69 o 
   9   7   5    32845.36    32799.18   1086.88 o 
  10   7   5       28.78      -20.25     42.64 o 
  11   7   5      222.26      255.92     80.90 o 
  12   7   5      627.60      412.97    148.77 o 
  13   7   5      242.27      212.61    147.59 o 
  14   7   5      788.98      779.48    264.06 o 
  15   7   5      191.61       18.89    147.65 o 
  16   7   5       95.81      -30.91     72.93 o 
 -14   8   5     1734.97     1810.26    466.72 o 
 -13   8   5      869.30      623.33    262.44 o 
 -12   8   5    12369.49    13748.92    808.58 o 
 -11   8   5      124.18      302.17    137.41 o 
 -10   8   5     3783.10     3504.38    270.15 o 
  -9   8   5      390.08      315.60    101.76 o 
  -8   8   5       55.51       85.49     45.48 o 
  -7   8   5      367.70      143.88     86.46 o 
  -6   8   5      198.87      260.95     53.27 o 
  -5   8   5     2349.08     2128.44    206.30 o 
  -4   8   5    14778.00    15352.46    519.36 o 
  -3   8   5     2038.80     2554.45    166.53 o 
  -2   8   5     2531.66     2393.90    151.74 o 
  -1   8   5     1778.98     1792.96    145.96 o 
   0   8   5        7.68       67.75     36.05 o 
   1   8   5      399.22      339.02     62.63 o 
   2   8   5      920.71      522.06     68.51 o 
   3   8   5      479.38      517.54    119.10 o 
   4   8   5      177.96      179.09     24.92 o 
   5   8   5      693.54      575.72     58.38 o 
   6   8   5      267.32      394.83     53.20 o 
   7   8   5       99.70       86.24     34.31 o 
   8   8   5     5391.80     5046.12    262.57 o 
   9   8   5      403.13      389.07     77.19 o 
  10   8   5    47933.09    47752.55    954.58 o 
  11   8   5       26.04       37.10     49.02 o 
  12   8   5     1013.38     1115.85    165.75 o 
  13   8   5      442.41      578.50    217.55 o 
  14   8   5      108.62        7.86     91.45 o 
  15   8   5       36.85      210.39    125.56 o 
  16   8   5      661.15      224.76    174.92 o 
 -14   9   5       12.82     -159.74    181.02 o 
 -13   9   5     1666.80     2285.60    515.24 o 
 -12   9   5     1720.87     2071.76    458.97 o 
 -11   9   5    14581.05    14991.87    809.92 o 
 -10   9   5      310.33      197.95     56.43 o 
  -9   9   5      186.26      385.40    127.98 o 
  -8   9   5       39.19     -120.80     83.26 o 
  -7   9   5        7.66      -36.28     43.92 o 
  -6   9   5      412.91      396.53    109.70 o 
  -5   9   5      257.76      266.11     61.13 o 
  -4   9   5     1244.12     1073.52    139.13 o 
  -3   9   5     8372.80     8564.48    313.65 o 
  -2   9   5     1405.58     1365.55    137.44 o 
  -1   9   5     5222.63     5162.88    216.75 o 
   0   9   5     2496.63     2904.95    193.21 o 
   1   9   5     4274.80     4173.18    319.54 o 
   2   9   5      639.71      748.34    117.66 o 
   3   9   5      561.26      177.79     46.39 o 
   4   9   5     2248.41     2226.44    105.21 o 
   5   9   5     3166.24     3176.91    118.89 o 
   6   9   5       67.47       60.82     40.57 o 
   7   9   5      823.19      837.08     93.53 o 
   8   9   5       20.45        7.83     18.83 o 
   9   9   5    68214.15    68857.38   2072.84 o 
  10   9   5      282.00      357.58     83.61 o 
  11   9   5     1982.87     1859.57    199.07 o 
  12   9   5      731.38      708.69    166.85 o 
  13   9   5      695.55      421.23    214.43 o 
  14   9   5       78.42      -90.95    155.75 o 
  15   9   5     7192.83     7586.46    880.08 o 
  16   9   5     2219.67     2074.17    482.83 o 
 -13  10   5      185.02       24.79     88.33 o 
 -12  10   5     1656.39     1680.20    437.32 o 
 -11  10   5     1062.89      939.15    205.98 o 
 -10  10   5      223.18      294.29    183.40 o 
  -9  10   5        0.91        3.17     28.84 o 
  -8  10   5     2517.56     2489.17    381.57 o 
  -7  10   5      950.85     1038.11    161.37 o 
  -6  10   5     9196.92     8551.00    450.20 o 
  -5  10   5      588.13      666.83     98.71 o 
  -4  10   5      421.48      423.88     87.00 o 
  -3  10   5      169.92      144.07     52.08 o 
  -2  10   5       27.93       26.60     20.20 o 
  -1  10   5      617.14      492.67    291.43 o 
   0  10   5    18758.35    18012.64    572.26 o 
   1  10   5     3156.43     3021.07    197.39 o 
   2  10   5     1124.26     1226.14    120.95 o 
   3  10   5      630.23      458.51     76.44 o 
   4  10   5    23098.80    25885.15    414.41 o 
   5  10   5        8.38       13.58     24.18 o 
   6  10   5      971.22      839.06     93.91 o 
   7  10   5       36.34      157.04     43.61 o 
   8  10   5      189.77      178.75     78.53 o 
   9  10   5      126.38       70.95     50.70 o 
  10  10   5       83.65      107.85     47.51 o 
  11  10   5      130.18      333.95    109.05 o 
  12  10   5     8127.37     7314.54   1281.49 o 
  13  10   5      100.36      198.64    167.88 o 
  14  10   5     6517.37     7443.20    829.73 o 
  15  10   5     2572.52     2392.37    505.07 o 
  16  10   5    17620.93    17854.44   1400.72 o 
 -12  11   5       78.87      374.12    243.87 o 
 -11  11   5      132.33      422.83    252.36 o 
 -10  11   5       74.61      -36.36     59.45 o 
  -9  11   5      195.23      214.78     75.76 o 
  -8  11   5     2598.59     2557.58    291.91 o 
  -7  11   5      798.25      605.48    117.33 o 
  -6  11   5     1015.36     1152.19    143.61 o 
  -5  11   5     6319.78     6164.75    314.20 o 
  -4  11   5      104.70      189.36     45.59 o 
  -3  11   5       41.55       37.89     21.41 o 
  -2  11   5      270.45      309.25     82.68 o 
  -1  11   5      561.96      518.98    115.49 o 
   0  11   5      806.46      862.30    114.35 o 
   1  11   5    47705.95    46618.11   1021.57 o 
   2  11   5      475.07      493.74     78.91 o 
   3  11   5     4232.09     4528.34    327.44 o 
   4  11   5       55.45       60.72     31.56 o 
   5  11   5     1257.20     1319.82     99.34 o 
   6  11   5      391.99      369.46     49.83 o 
   7  11   5     3566.80     3635.65    219.25 o 
   8  11   5       84.34       26.40     53.11 o 
   9  11   5     1179.77     1283.40    143.32 o 
  10  11   5       83.08       82.20     70.60 o 
  11  11   5     1224.79     1116.07    154.64 o 
  12  11   5      123.58       32.51     75.24 o 
  13  11   5      684.64      444.84    175.35 o 
  14  11   5      528.47      802.20    268.39 o 
  15  11   5    45372.63    48166.09   2227.60 o 
  16  11   5      591.37      386.86    284.47 o 
 -12  12   5      671.13     1039.04    362.49 o 
 -11  12   5      321.68      546.57    258.04 o 
 -10  12   5       13.56      -78.55     78.11 o 
  -9  12   5     1204.00     1426.43    236.23 o 
  -8  12   5    15585.72    16382.69    833.83 o 
  -7  12   5     2852.84     3375.23    260.39 o 
  -6  12   5      438.36      355.34     78.44 o 
  -5  12   5      622.51      748.87    110.86 o 
  -4  12   5     4264.71     4632.66    258.48 o 
  -3  12   5        6.75       27.50     28.07 o 
  -2  12   5      651.64      763.23     98.58 o 
  -1  12   5      196.43      194.63     47.26 o 
   0  12   5        5.86       83.36     61.90 o 
   1  12   5      148.72      115.60     43.43 o 
   2  12   5      104.23       74.25    102.63 o 
   3  12   5      819.53      874.11    158.16 o 
   4  12   5      253.12      357.06     71.98 o 
   5  12   5      185.86      302.96     54.37 o 
   6  12   5    18063.03    18725.17    401.85 o 
   7  12   5     3677.67     4493.61    260.79 o 
   8  12   5      502.21      477.15     88.88 o 
   9  12   5      106.40       61.03     70.25 o 
  10  12   5     4510.47     4909.52    304.24 o 
  11  12   5      113.31      123.21     56.81 o 
  12  12   5       27.71      186.41    153.20 o 
  13  12   5      480.66      468.71    203.85 o 
  14  12   5      452.21      603.10    278.98 o 
  15  12   5        2.07      -73.26     85.00 o 
  16  12   5     3170.76     3145.89    591.71 o 
 -11  13   5       58.59      171.39    242.68 o 
 -10  13   5      468.58      313.09    217.11 o 
  -9  13   5     1693.15     1552.21    247.79 o 
  -8  13   5     3603.10     4139.47    391.60 o 
  -7  13   5     2811.16     2722.94    299.63 o 
  -6  13   5     1217.96     1148.73    170.55 o 
  -5  13   5     1548.51     1756.85    172.27 o 
  -4  13   5       29.17       29.53     23.32 o 
  -3  13   5     1149.89     1051.67    116.88 o 
  -2  13   5     1387.37     1538.38    122.06 o 
  -1  13   5     4622.94     4619.84    353.36 o 
   0  13   5     1670.17     1602.52    203.70 o 
   1  13   5      146.23      195.55     54.06 o 
   2  13   5      206.40      171.08     68.85 o 
   3  13   5       92.28      109.68     38.37 o 
   4  13   5      312.14      544.67     92.00 o 
   5  13   5     4651.15     4702.69    225.01 o 
   6  13   5      575.64      537.70     74.16 o 
   7  13   5    48517.53    49327.57    698.88 o 
   8  13   5      899.60      860.04    125.66 o 
   9  13   5      800.77      917.82    130.45 o 
  10  13   5      754.28      844.32    128.57 o 
  11  13   5      330.22      307.89     75.96 o 
  12  13   5     1442.67     1293.42    322.92 o 
  13  13   5      678.29      668.08    246.29 o 
  14  13   5       32.88      -29.04     93.27 o 
  15  13   5     1228.51     1478.47    378.55 o 
  16  13   5       63.66      -45.25     82.95 o 
 -11  14   5       35.07       18.37    182.94 o 
 -10  14   5     4332.80     4750.20    742.01 o 
  -9  14   5       91.34      118.37     69.39 o 
  -8  14   5     1075.06     1235.09    216.15 o 
  -7  14   5      102.26      219.17     94.96 o 
  -6  14   5      247.67      260.15     64.31 o 
  -5  14   5      777.28      775.17    112.65 o 
  -4  14   5       52.81       46.60     30.75 o 
  -3  14   5       22.68       40.52     23.85 o 
  -2  14   5    38800.30    37710.14    778.26 o 
  -1  14   5     1928.89     1977.89    188.23 o 
   0  14   5        5.71       -5.88     26.70 o 
   1  14   5      214.67      129.32     61.52 o 
   2  14   5      520.11      609.61     98.62 o 
   3  14   5      645.33      110.32    233.65 o 
   4  14   5       27.08       61.33     44.87 o 
   5  14   5      661.92      746.14     96.08 o 
   6  14   5     6951.29     7215.90    290.60 o 
   7  14   5       52.71       89.27     39.89 o 
   8  14   5     1486.92     1190.57    155.26 o 
   9  14   5      238.76      213.95     77.99 o 
  10  14   5      446.67      603.55    240.36 o 
  11  14   5       15.32      -55.62    124.40 o 
  12  14   5     4571.89     4627.66    629.95 o 
  13  14   5        1.47      -44.06    141.25 o 
  14  14   5      502.29      547.82    256.60 o 
  15  14   5      275.20      442.54    181.67 o 
 -10  15   5     1907.21     2484.40    555.41 o 
  -9  15   5    11023.33    11997.53   1176.94 o 
  -8  15   5        0.36       72.00     43.53 o 
  -7  15   5      484.23      545.02    146.08 o 
  -6  15   5        7.63      -35.88     52.24 o 
  -5  15   5       89.81      102.56     41.54 o 
  -4  15   5      457.23      293.57     96.82 o 
  -3  15   5      972.37      976.58    117.38 o 
  -2  15   5      152.53      152.98     63.72 o 
  -1  15   5     1084.73     1211.63    147.20 o 
   0  15   5        6.65       -5.12     33.86 o 
   1  15   5     2652.67     2747.00    257.57 o 
   2  15   5       16.80      -34.69     38.12 o 
   3  15   5     4526.96     4368.37    274.16 o 
   4  15   5     2208.23     2370.60    208.58 o 
   5  15   5       83.34      -32.09     68.55 o 
   6  15   5       36.89       43.54     46.51 o 
   7  15   5        1.82       -4.09     22.71 o 
   8  15   5        0.18      -37.32     50.88 o 
   9  15   5      794.13      853.00    134.42 o 
  10  15   5        2.01       23.11     43.65 o 
  11  15   5     2498.97     2508.90    452.42 o 
  12  15   5        7.28       14.34     70.08 o 
  13  15   5     7916.15     8323.34    890.20 o 
  14  15   5       25.79      163.18    141.18 o 
  15  15   5        2.69      -75.55    129.00 o 
  -9  16   5       96.23      374.99    240.27 o 
  -8  16   5     5816.48     6359.39    848.69 o 
  -7  16   5      200.69      322.74    113.78 o 
  -6  16   5      114.58       39.93     34.07 o 
  -5  16   5     1157.30     1240.32    303.52 o 
  -4  16   5        0.25       40.57     40.84 o 
  -3  16   5     1471.83     1781.29    156.63 o 
  -2  16   5     2187.96     2059.79    205.48 o 
  -1  16   5      323.30      472.37     89.19 o 
   0  16   5      101.40      104.49     38.01 o 
   1  16   5      487.27      366.60     88.10 o 
   2  16   5      247.72      364.74     99.16 o 
   3  16   5      630.89      767.41    145.15 o 
   4  16   5     3874.99     3803.89    271.01 o 
   5  16   5      346.23      334.61     84.57 o 
   6  16   5      147.84       81.77     90.24 o 
   7  16   5      241.27      199.63    161.70 o 
   8  16   5     2265.60     2283.42    188.22 o 
   9  16   5      652.96      681.07    126.73 o 
  10  16   5     7593.21     8774.82    834.94 o 
  11  16   5      252.44      510.85    236.22 o 
  12  16   5     1394.96     1618.87    362.08 o 
  13  16   5      158.98      160.50    152.48 o 
  14  16   5      483.09      600.67    265.21 o 
  -9  17   5     3768.59     4039.80    712.01 o 
  -8  17   5      259.28      571.69    214.07 o 
  -7  17   5      853.27     1333.32    372.75 o 
  -6  17   5        0.08       40.64     45.77 o 
  -5  17   5    14256.93    14582.92    647.54 o 
  -4  17   5     2255.99     2409.32    248.80 o 
  -3  17   5     2171.89     2121.92    169.80 o 
  -2  17   5      655.61      709.44    118.84 o 
  -1  17   5      776.44      783.83    121.13 o 
   0  17   5      462.84      450.40     83.44 o 
   1  17   5     6108.08     6161.16    321.09 o 
   2  17   5        1.08       22.34     38.11 o 
   3  17   5      106.27      249.12     87.68 o 
   4  17   5      926.65      922.94    135.98 o 
   5  17   5     7491.22     6165.51    356.61 o 
   6  17   5      204.20      150.83    136.66 o 
   7  17   5      195.20       27.06     29.28 o 
   8  17   5      132.05       46.21     50.81 o 
   9  17   5     1198.63     1125.36    320.22 o 
  10  17   5       68.19      325.41    162.48 o 
  11  17   5     2899.79     3385.71    557.06 o 
  12  17   5       46.92       24.48     97.88 o 
  13  17   5      687.68      882.10    310.77 o 
  14  17   5       32.72      173.92    122.33 o 
  -8  18   5     1673.08     2230.51    513.19 o 
  -7  18   5      199.17      356.28    212.05 o 
  -6  18   5    15602.01    16480.90   1331.13 o 
  -5  18   5      609.43      193.84    157.06 o 
  -4  18   5    15716.27    15966.54    936.65 o 
  -3  18   5      650.21      544.85    104.41 o 
  -2  18   5     1159.30     1221.91    155.05 o 
  -1  18   5        0.47      -29.10     36.36 o 
   0  18   5      120.59       99.36     54.18 o 
   1  18   5     1494.85     1805.64    171.15 o 
   2  18   5     8035.51     7865.92    411.68 o 
   3  18   5       68.58      100.46     44.54 o 
   4  18   5    23907.78    24198.24   1277.90 o 
   5  18   5      865.62      871.12    136.40 o 
   6  18   5     1508.56     1382.79    204.69 o 
   7  18   5       33.47        7.31     29.57 o 
   8  18   5     1195.77     1727.75    370.29 o 
   9  18   5      379.59      587.81    212.69 o 
  10  18   5      257.79      238.14    156.54 o 
  11  18   5       10.38      -71.40     88.23 o 
  12  18   5        7.51      -83.61    130.67 o 
  13  18   5        1.18       28.66    133.53 o 
  -7  19   5      113.09      665.56    285.14 o 
  -6  19   5     4622.05     4634.79    721.41 o 
  -5  19   5    18373.47    19845.94   1454.69 o 
  -4  19   5        7.25      -40.96     99.93 o 
  -3  19   5     1047.46      938.49    275.65 o 
  -2  19   5       92.50      291.11    160.99 o 
  -1  19   5      166.54      100.34     65.76 o 
   0  19   5     1087.57      786.16    106.62 o 
   1  19   5      341.60      354.88     75.98 o 
   2  19   5       96.95       91.83     40.44 o 
   3  19   5     1716.98     1890.97    180.19 o 
   4  19   5      367.43      461.94     89.61 o 
   5  19   5     4595.05     4601.85    266.55 o 
   6  19   5        4.93       13.40     32.75 o 
   7  19   5    23588.76    27487.41   1499.77 o 
   8  19   5      272.47      240.63    147.98 o 
   9  19   5      326.86      207.23    149.66 o 
  10  19   5        0.06        0.00     88.99 o 
  11  19   5     2015.29     2116.70    460.60 o 
  12  19   5      133.96      -55.63    185.88 o 
  13  19   5       41.58      -30.74    144.75 o 
  -6  20   5     3738.85     5013.00    766.74 o 
  -5  20   5      285.39       47.39     85.90 o 
  -4  20   5      103.07      -83.51    138.03 o 
  -3  20   5        0.33     -131.88    119.10 o 
  -2  20   5        4.40     -212.54    144.76 o 
  -1  20   5      798.97      652.50    233.58 o 
   0  20   5    11328.25    12244.78    996.26 o 
   1  20   5     1655.46     1407.55    326.45 o 
   2  20   5     1038.68     1520.88    318.64 o 
   3  20   5       21.60      -24.10     75.35 o 
   4  20   5       39.97       99.38     50.51 o 
   5  20   5        6.99      -18.73     97.42 o 
   6  20   5    15485.02    14438.08    707.73 o 
   7  20   5        0.01      119.42     70.44 o 
   8  20   5    22772.09    23896.46    873.23 o 
   9  20   5      152.70       37.46     98.92 o 
  10  20   5     4811.88     7287.86    850.86 o 
  11  20   5       86.15     -101.74    176.57 o 
  12  20   5        0.35      248.53    192.00 o 
  -5  21   5      898.83     1004.14    316.21 o 
  -4  21   5        2.26       10.20    127.11 o 
  -3  21   5      982.86      917.84    311.50 o 
  -2  21   5      152.56       81.93     86.45 o 
  -1  21   5      225.17      224.85     99.74 o 
   0  21   5      731.63     1157.66    324.15 o 
   1  21   5    21188.35    21731.54   1329.35 o 
   2  21   5      521.27      753.24    243.50 o 
   3  21   5       58.89       21.02     59.00 o 
   4  21   5        1.56      -15.53     77.10 o 
   5  21   5       64.61       85.37     99.41 o 
   6  21   5     1058.80     1015.20    192.29 o 
   7  21   5    22692.88    22741.56    898.83 o 
   8  21   5      137.32      167.23     77.50 o 
   9  21   5      928.07      794.30    277.14 o 
  10  21   5      446.20      402.25    228.11 o 
  11  21   5        0.28       62.46     94.64 o 
  -4  22   5      717.78      388.20    176.30 o 
  -3  22   5        0.39      206.57    189.48 o 
  -2  22   5     4450.80     5025.18    724.23 o 
  -1  22   5      653.42      349.29    217.52 o 
   0  22   5     5534.24     6041.54    746.02 o 
   1  22   5      153.27      122.70    126.89 o 
   2  22   5      325.36      505.78    196.22 o 
   3  22   5       41.58       68.61     55.33 o 
   4  22   5      552.47      558.46    206.54 o 
   5  22   5       12.31      -17.06     81.11 o 
   6  22   5        1.93       72.70    101.03 o 
   7  22   5      328.95      268.92    107.79 o 
   8  22   5     2389.61     2595.63    503.25 o 
   9  22   5      100.11      220.59    130.36 o 
  10  22   5       91.13        9.42     99.71 o 
  -3  23   5     1739.25     2203.25    506.56 o 
  -2  23   5        7.87       67.29    100.28 o 
  -1  23   5     3721.28     4467.30    685.77 o 
   0  23   5     2145.46     1607.32    394.93 o 
   1  23   5      185.03      200.76    125.34 o 
   2  23   5       54.91       89.50     94.56 o 
   3  23   5     1575.49     2148.54    422.11 o 
   4  23   5      176.41      198.23    127.62 o 
   5  23   5      521.10      471.51    182.92 o 
   6  23   5       17.01      -55.56     72.61 o 
   7  23   5     1347.01     1242.07    375.92 o 
   8  23   5       39.66       24.53    177.33 o 
   0  24   5        7.51     -101.93    111.22 o 
   1  24   5      366.68      557.30    247.10 o 
   2  24   5     1389.44     1259.70    344.37 o 
   3  24   5      133.88       18.65     62.81 o 
   4  24   5     4969.57     4646.79    625.58 o 
   5  24   5      551.65      352.18    157.42 o 
   6  24   5      731.64      916.43    334.12 o 
  -7 -19   6      598.09      839.87    321.76 o 
  -6 -19   6       12.37     -177.68    146.72 o 
  -5 -19   6      339.00      405.00    211.16 o 
  -4 -19   6        1.73     -110.59    117.89 o 
  -3 -19   6      697.21      438.57    235.15 o 
  -2 -19   6       39.66     -213.76    161.40 o 
  -1 -19   6      104.15      134.80    109.38 o 
  -9 -18   6        0.14      137.89    138.53 o 
  -8 -18   6      146.01      138.01    129.61 o 
  -7 -18   6       12.69       58.05     85.84 o 
  -6 -18   6      395.50      341.98    174.80 o 
  -5 -18   6        0.86       39.39     81.30 o 
  -4 -18   6    10377.49     9296.12    976.92 o 
  -3 -18   6       17.09      239.87    151.33 o 
  -2 -18   6      119.81      129.64    113.50 o 
  -1 -18   6       11.33     -308.14    205.42 o 
   0 -18   6      454.60      498.38    244.01 o 
   1 -18   6        4.21     -126.53     84.35 o 
 -10 -17   6        5.07      -42.35    160.09 o 
  -9 -17   6      271.61      178.05    141.12 o 
  -8 -17   6        1.79      -18.81     55.32 o 
  -7 -17   6      131.25        2.06    141.41 o 
  -6 -17   6      237.96      241.72    155.42 o 
  -5 -17   6     7582.43     8397.42    900.98 o 
  -4 -17   6      476.06      558.42    230.38 o 
  -3 -17   6    10296.30    11417.41   1058.90 o 
  -2 -17   6       90.22      218.17    152.67 o 
  -1 -17   6      625.66      797.67    293.78 o 
   0 -17   6      129.84       93.55     75.75 o 
   1 -17   6       55.86      106.21     84.89 o 
   2 -17   6     2313.83     2097.12    480.89 o 
   3 -17   6      623.11      949.81    340.19 o 
 -11 -16   6        2.08       -0.96     76.47 o 
 -10 -16   6      276.92      140.18     89.45 o 
  -9 -16   6       97.90      -21.10    115.73 o 
  -8 -16   6       14.22      -27.05    107.03 o 
  -7 -16   6       13.93       35.02     75.68 o 
  -6 -16   6      440.61      684.07    255.71 o 
  -5 -16   6      112.33      314.26    203.93 o 
  -4 -16   6     7798.76     7519.32    832.42 o 
  -3 -16   6      431.37      318.16    150.75 o 
  -2 -16   6     4800.90     4430.41    656.81 o 
  -1 -16   6      353.45      447.84    211.77 o 
   0 -16   6      481.78      263.96    180.48 o 
   1 -16   6      102.91      148.65    128.15 o 
   2 -16   6     1711.15     1669.37    424.85 o 
   3 -16   6     1549.08     1486.11    405.28 o 
   4 -16   6     1335.44     1541.66    426.00 o 
   5 -16   6      467.91     1009.02    373.57 o 
 -12 -15   6      148.43        2.19    167.91 o 
 -11 -15   6        1.79       46.58     98.71 o 
 -10 -15   6      122.49      105.19    104.06 o 
  -9 -15   6      529.43      445.76    199.06 o 
  -8 -15   6       22.37       48.18    116.21 o 
  -7 -15   6      540.13      428.63    196.30 o 
  -6 -15   6       90.75       -7.89    115.34 o 
  -5 -15   6        0.06       95.18     59.18 o 
  -4 -15   6       23.74     -179.40    133.15 o 
  -3 -15   6        0.89      -12.35     68.16 o 
  -2 -15   6        3.00      103.81    122.40 o 
  -1 -15   6       16.21      -19.06     89.54 o 
   0 -15   6      794.02     1205.33    324.32 o 
   1 -15   6      322.32      121.51    126.68 o 
   2 -15   6      140.16      116.75    108.57 o 
   3 -15   6      957.80     1025.70    330.46 o 
   4 -15   6      217.82      362.70    152.56 o 
   5 -15   6        0.35      199.46    186.55 o 
   6 -15   6      667.32      673.20    260.05 o 
 -13 -14   6       27.85      -12.35     99.14 o 
 -12 -14   6       55.03      139.96    166.55 o 
 -11 -14   6       36.52      171.12    151.89 o 
 -10 -14   6     6093.29     6742.26    771.73 o 
  -9 -14   6       11.60     -126.40    114.16 o 
  -8 -14   6      992.93     1154.66    290.77 o 
  -7 -14   6      401.93      323.33    170.14 o 
  -6 -14   6     2951.89     2848.90    487.61 o 
  -5 -14   6       92.76       70.58    100.15 o 
  -4 -14   6      229.60      286.54    153.85 o 
  -3 -14   6        8.02      -33.49     46.14 o 
  -2 -14   6      377.17      483.28    211.37 o 
  -1 -14   6      155.62      170.56    119.01 o 
   0 -14   6     9107.99     9973.78    929.39 o 
   1 -14   6      296.80      399.01    190.44 o 
   2 -14   6     2428.11     2722.36    494.26 o 
   3 -14   6      342.80      421.85    188.95 o 
   4 -14   6     1895.81     1373.34    364.22 o 
   5 -14   6      219.30      153.40     97.26 o 
   6 -14   6      970.87      826.10    297.14 o 
   7 -14   6      888.78     1147.77    361.99 o 
 -13 -13   6     2167.13     2373.23    471.55 o 
 -12 -13   6       95.62       86.64    107.05 o 
 -11 -13   6    10207.08    10061.15    927.54 o 
 -10 -13   6       17.78       31.62     47.72 o 
  -9 -13   6     8137.26     8692.81    837.98 o 
  -8 -13   6       37.37       -8.47    107.73 o 
  -7 -13   6     1765.87     2243.39    414.75 o 
  -6 -13   6        0.04       45.11     97.70 o 
  -5 -13   6        7.35       15.35     16.31 o 
  -4 -13   6       64.58      -17.10     77.77 o 
  -3 -13   6        1.04       14.02     53.97 o 
  -2 -13   6        0.81       29.38     58.92 o 
  -1 -13   6     1109.37     1273.43    322.76 o 
   0 -13   6       25.89       53.55     47.47 o 
   1 -13   6      174.89      473.35    208.88 o 
   2 -13   6      223.45      149.44    126.74 o 
   3 -13   6      166.92       95.56     62.57 o 
   4 -13   6      276.23      235.69    207.71 o 
   5 -13   6      348.98      412.72    184.84 o 
   6 -13   6     1282.97     1264.52    345.39 o 
   7 -13   6     1564.18     1455.42    400.12 o 
   8 -13   6      809.11      940.00    325.75 o 
 -14 -12   6     2510.09     2554.39    497.32 o 
 -13 -12   6      308.96      357.15    292.29 o 
 -12 -12   6      155.92      -41.29    111.70 o 
 -11 -12   6        5.35       48.36     93.11 o 
 -10 -12   6     1029.56     1192.52    219.37 o 
  -9 -12   6       10.62       17.25     80.98 o 
  -8 -12   6    23658.32    21157.99   2407.27 o 
  -7 -12   6        1.62       27.51     42.30 o 
  -6 -12   6      559.89      423.34     89.74 o 
  -5 -12   6      347.93      411.02     82.76 o 
  -4 -12   6     3552.67     3299.06    475.56 o 
  -3 -12   6       16.05      -67.77    105.10 o 
  -2 -12   6       55.02      -18.74     44.31 o 
  -1 -12   6      220.95       21.01     81.24 o 
   0 -12   6      185.99      125.08    111.84 o 
   1 -12   6       18.52       -5.92     48.44 o 
   2 -12   6     1460.19     1672.98    370.91 o 
   3 -12   6      718.88      630.69    221.44 o 
   4 -12   6       21.51       10.42     88.39 o 
   5 -12   6       81.03      175.31    196.50 o 
   6 -12   6    13456.16    13592.13   1144.81 o 
   7 -12   6      142.19      139.12     50.78 o 
   8 -12   6      666.70      309.02    144.98 o 
   9 -12   6       10.54      238.79    173.62 o 
 -14 -11   6       13.54      140.32    103.38 o 
 -13 -11   6      257.35      399.84    185.05 o 
 -12 -11   6       46.05      -35.63     79.24 o 
 -11 -11   6     1094.21     1274.71    314.19 o 
 -10 -11   6     1502.80     1324.24    311.20 o 
  -9 -11   6    25346.04    27151.39    992.71 o 
  -8 -11   6       61.27       42.70     38.10 o 
  -7 -11   6     6871.94     5891.34    676.43 o 
  -6 -11   6        0.00      -24.45     48.69 o 
  -5 -11   6     8649.32     8270.28    576.32 o 
  -4 -11   6      383.59      377.16     74.55 o 
  -3 -11   6     5304.02     4945.96    574.45 o 
  -2 -11   6        0.17       96.52     61.71 o 
  -1 -11   6     1497.02     1271.11    289.23 o 
   0 -11   6        0.90        0.97     71.20 o 
   1 -11   6       17.66      -45.49    106.81 o 
   2 -11   6       97.59      238.80    131.09 o 
   3 -11   6     1393.67     1269.72     66.99 o 
   4 -11   6       86.36       46.53     24.96 o 
   5 -11   6     8060.03     8352.96    853.08 o 
   6 -11   6      439.40      434.91    204.52 o 
   7 -11   6      243.08      299.51    184.21 o 
   8 -11   6      101.50      288.63    176.04 o 
   9 -11   6      333.09      224.83    163.46 o 
  10 -11   6        8.72       88.31     61.97 o 
 -15 -10   6      191.10      136.59    129.58 o 
 -14 -10   6       11.21       77.69     83.51 o 
 -13 -10   6        2.41     -167.54    165.77 o 
 -12 -10   6      899.07     1177.60    315.08 o 
 -11 -10   6      296.95      103.03    113.64 o 
 -10 -10   6     5350.02     5599.27    617.02 o 
  -9 -10   6     1665.97     1585.99    241.06 o 
  -8 -10   6     3674.34     3359.01    305.07 o 
  -7 -10   6        0.48        4.59     55.40 o 
  -6 -10   6     1795.22     1998.20    207.74 o 
  -5 -10   6        0.09        1.04     28.25 o 
  -4 -10   6    28496.26    29706.17    673.68 o 
  -3 -10   6        5.04       59.34     26.01 o 
  -2 -10   6    39702.45    39458.26   1574.53 o 
  -1 -10   6      328.87      446.91    157.49 o 
   0 -10   6      196.56       90.28     87.05 o 
   1 -10   6      557.97      654.14    203.49 o 
   2 -10   6        0.03      -21.74     65.10 o 
   3 -10   6      126.72       70.49     30.49 o 
   4 -10   6      295.80      360.47     98.08 o 
   5 -10   6        1.70      -41.02     38.62 o 
   6 -10   6      511.75      697.67    238.84 o 
   7 -10   6       17.83       34.64     63.86 o 
   8 -10   6     2365.77     3471.20    572.92 o 
   9 -10   6       43.11      -24.33    154.64 o 
  10 -10   6     3870.50     4124.50    667.70 o 
  11 -10   6      260.79      232.54    168.51 o 
 -15  -9   6      179.27       94.43     78.43 o 
 -14  -9   6      231.17        8.90    128.42 o 
 -13  -9   6      110.76      128.20    135.42 o 
 -12  -9   6        7.78       72.52    137.14 o 
 -11  -9   6     1503.65     1317.58    297.64 o 
 -10  -9   6       32.85       40.13     70.02 o 
  -9  -9   6     3529.37     2752.80    413.63 o 
  -8  -9   6       22.00       37.60     42.11 o 
  -7  -9   6       46.91       18.60     76.65 o 
  -6  -9   6      425.12      115.75    138.08 o 
  -5  -9   6    22330.57    22754.19    527.42 o 
  -4  -9   6        0.25       19.15     18.09 o 
  -3  -9   6   138707.63   141404.45   1024.30 o 
  -2  -9   6       10.32       38.59     24.37 o 
  -1  -9   6      716.87      538.42    180.46 o 
   0  -9   6        8.93       14.92     48.32 o 
   1  -9   6      635.63      737.13    147.38 o 
   2  -9   6     1004.72     1038.75     73.40 o 
   3  -9   6       17.70       22.01     19.36 o 
   4  -9   6     2341.00     2499.92    210.84 o 
   5  -9   6      944.85     1139.24    158.74 o 
   6  -9   6       12.23       15.21     54.77 o 
   7  -9   6     1060.47      867.48    157.36 o 
   8  -9   6      726.24      786.64    266.25 o 
   9  -9   6      827.80      785.35    272.27 o 
  10  -9   6        6.25      -22.30     69.15 o 
  11  -9   6    13565.60    12683.30   1168.64 o 
  12  -9   6      295.77      182.72    115.89 o 
 -15  -8   6      113.52      105.13     59.59 o 
 -14  -8   6      535.07      233.49    137.04 o 
 -13  -8   6       16.55       -3.17     85.79 o 
 -12  -8   6     4832.22     5245.74    601.58 o 
 -11  -8   6      177.41       95.06     73.63 o 
 -10  -8   6     5948.04     6580.78    633.73 o 
  -9  -8   6      128.85      177.14     96.54 o 
  -8  -8   6      477.26      624.59    103.38 o 
  -7  -8   6        0.49      -14.96     23.80 o 
  -6  -8   6      141.72       54.73     31.77 o 
  -5  -8   6      352.56      344.87     59.68 o 
  -4  -8   6    18774.00    19708.99    439.51 o 
  -3  -8   6        2.46       10.48     14.09 o 
  -2  -8   6    11735.63    12807.50    348.29 o 
  -1  -8   6        0.06        9.42     21.09 o 
   0  -8   6    19060.29    19079.37    353.29 o 
   1  -8   6      597.50      638.42    100.37 o 
   2  -8   6    64375.47    65586.79    614.77 o 
   3  -8   6      846.73      679.26     89.77 o 
   4  -8   6     1034.37      980.37    133.91 o 
   5  -8   6      519.83      533.32    104.65 o 
   6  -8   6      268.26      235.41     77.47 o 
   7  -8   6        7.29       21.77     49.01 o 
   8  -8   6     5231.53     5655.01    684.83 o 
   9  -8   6     1776.77     2000.94    294.51 o 
  10  -8   6      223.36      314.01    212.87 o 
  11  -8   6      268.01      154.83    293.43 o 
  12  -8   6     1236.26     1100.57    249.44 o 
 -15  -7   6        2.17      -52.21     66.91 o 
 -14  -7   6      280.61      382.02    171.96 o 
 -13  -7   6      226.44      137.55     79.46 o 
 -12  -7   6      229.50      210.32     83.93 o 
 -11  -7   6        6.06      -19.25     73.03 o 
 -10  -7   6      330.22      323.96     88.13 o 
  -9  -7   6      131.77      162.27     67.26 o 
  -8  -7   6       21.25        8.13     40.25 o 
  -7  -7   6        0.73      -93.20     66.03 o 
  -6  -7   6      142.66       64.92     31.52 o 
  -5  -7   6        1.63       46.76     32.71 o 
  -4  -7   6      108.15       64.75     27.24 o 
  -3  -7   6      342.15      409.30     67.97 o 
  -2  -7   6      768.80     1168.82     91.51 o 
  -1  -7   6    26073.65    26154.94    524.39 o 
   0  -7   6       22.12      -15.17     20.58 o 
   1  -7   6    63507.92    64582.32   1007.40 o 
   2  -7   6       16.04       -9.50     24.50 o 
   3  -7   6    79416.73    77080.87   1085.07 o 
   4  -7   6      170.20      172.08     48.72 o 
   5  -7   6     2362.28     2359.63    227.39 o 
   6  -7   6      300.24      361.31     97.08 o 
   7  -7   6     1634.57     1417.66    169.01 o 
   8  -7   6     7465.83     7102.01    526.76 o 
   9  -7   6    12232.62    12233.58    745.97 o 
  10  -7   6      551.30      580.81    154.38 o 
  11  -7   6      139.22      164.69    105.23 o 
  12  -7   6      217.89      291.80    137.40 o 
  13  -7   6       97.89      255.97    208.36 o 
 -16  -6   6     2359.36     2163.39    434.88 o 
 -15  -6   6     1331.45     1672.80    370.15 o 
 -14  -6   6     2054.07     2390.97    431.09 o 
 -13  -6   6       16.74       53.21     89.75 o 
 -12  -6   6       35.22      202.79    126.37 o 
 -11  -6   6      322.22      145.34     62.34 o 
 -10  -6   6     4193.89     4290.63    555.43 o 
  -9  -6   6       87.19       61.45     73.27 o 
  -8  -6   6    18517.32    18468.18    752.97 o 
  -7  -6   6      392.69      294.23     82.04 o 
  -6  -6   6     8189.69     8180.09    331.53 o 
  -5  -6   6      646.53      573.62     84.93 o 
  -4  -6   6     1404.26     1387.13    121.08 o 
  -3  -6   6       25.30        8.95     17.29 o 
  -2  -6   6     1153.53     1252.02    105.17 o 
  -1  -6   6      376.56      211.64     51.57 o 
   0  -6   6        4.99       60.20     31.59 o 
   1  -6   6      186.94      230.10     43.07 o 
   2  -6   6    57156.90    58261.32   1205.44 o 
   3  -6   6      675.45      582.97     98.30 o 
   4  -6   6      298.86      299.11     63.64 o 
   5  -6   6     1142.27     1354.70    143.07 o 
   6  -6   6    12551.75    12264.80    469.39 o 
   7  -6   6     4101.90     3637.06    271.09 o 
   8  -6   6     2330.25     2464.73    265.54 o 
   9  -6   6     6164.10     6471.83    525.84 o 
  10  -6   6     3109.93     3262.73    385.05 o 
  11  -6   6       20.42     -101.58     67.72 o 
  12  -6   6      672.72      546.00    172.14 o 
  13  -6   6      356.09      268.84    124.75 o 
 -16  -5   6        2.99      319.60    194.36 o 
 -15  -5   6    22537.13    23145.85   1357.91 o 
 -14  -5   6     3863.08     4592.16    573.48 o 
 -13  -5   6     1058.92      935.27    251.18 o 
 -12  -5   6      214.56      140.92     89.10 o 
 -11  -5   6       25.32      -51.10     62.64 o 
 -10  -5   6      249.03      352.84     98.51 o 
  -9  -5   6     1423.78     1441.11    192.42 o 
  -8  -5   6       69.98       45.00     30.68 o 
  -7  -5   6     2560.36     2582.97    193.73 o 
  -6  -5   6      157.15      286.52     63.91 o 
  -5  -5   6      570.51      773.98     97.52 o 
  -4  -5   6      265.76      347.22     59.43 o 
  -3  -5   6      687.13      743.31     82.41 o 
  -2  -5   6      351.54      388.00     55.64 o 
  -1  -5   6       93.65       50.87     25.43 o 
   0  -5   6      476.07      491.86     64.50 o 
   1  -5   6     1094.92     1256.17    106.57 o 
   2  -5   6      913.83      940.46    184.69 o 
   3  -5   6      534.45      511.03    107.08 o 
   4  -5   6        1.26       95.86     31.95 o 
   5  -5   6    19133.78    19423.14    440.88 o 
   6  -5   6      226.02      328.85     79.35 o 
   7  -5   6     1369.00     1326.92    158.54 o 
   8  -5   6     3660.90     3343.87    282.83 o 
   9  -5   6     5512.44     6701.18    521.67 o 
  10  -5   6       60.09       15.31     93.55 o 
  11  -5   6      591.89      526.52    152.15 o 
  12  -5   6     1135.15      806.12    204.96 o 
  13  -5   6     7433.39     7350.87    637.27 o 
  14  -5   6     4243.32     3383.51    606.33 o 
 -16  -4   6     3814.77     3248.83    591.86 o 
 -15  -4   6     1208.03      894.04    200.97 o 
 -14  -4   6    26107.59    25230.50   1343.40 o 
 -13  -4   6      922.53      908.29    254.29 o 
 -12  -4   6     3180.51     3418.61    341.66 o 
 -11  -4   6      261.95      362.15    116.34 o 
 -10  -4   6      844.29      822.56    156.34 o 
  -9  -4   6      268.89      276.72     83.05 o 
  -8  -4   6    21454.46    20684.12    810.72 o 
  -7  -4   6      955.58      924.05    112.51 o 
  -6  -4   6     1263.90      987.24    118.22 o 
  -5  -4   6      398.72      380.64     67.76 o 
  -4  -4   6     6887.32     7054.17    274.42 o 
  -3  -4   6      852.99      754.17     92.57 o 
  -2  -4   6    18178.31    16755.11    369.23 o 
  -1  -4   6       23.83       -0.68     14.77 o 
   0  -4   6     5214.25     5043.50    202.93 o 
   1  -4   6      134.87      261.61     55.67 o 
   2  -4   6     1121.30     1404.94    137.06 o 
   3  -4   6      390.73      590.28     80.04 o 
   4  -4   6     2206.73     2154.22    160.80 o 
   5  -4   6      186.45      125.38     64.73 o 
   6  -4   6     4408.16     4286.93    234.70 o 
   7  -4   6        1.14       -1.33     34.75 o 
   8  -4   6    18707.16    17886.89    611.03 o 
   9  -4   6       25.83       -4.71     85.56 o 
  10  -4   6      271.03      230.90    106.70 o 
  11  -4   6     1574.39     1738.66    280.59 o 
  12  -4   6       23.42      -51.13    134.75 o 
  13  -4   6     1462.17     1320.86    263.67 o 
  14  -4   6     7262.55     7469.30    771.73 o 
 -16  -3   6      284.54      252.22    165.13 o 
 -15  -3   6    30300.10    27312.86   1096.54 o 
 -14  -3   6       14.98       17.69     53.97 o 
 -13  -3   6     1326.60     1242.98    278.23 o 
 -12  -3   6       67.09       62.54     77.36 o 
 -11  -3   6    11309.56    10924.70    571.73 o 
 -10  -3   6        7.81       55.02     39.24 o 
  -9  -3   6      678.60      958.67    151.15 o 
  -8  -3   6     2263.01     2444.35    168.26 o 
  -7  -3   6     2187.79     1798.45    156.27 o 
  -6  -3   6      796.78      703.16     91.79 o 
  -5  -3   6     9303.53     9719.73    423.91 o 
  -4  -3   6       61.49      106.69     35.47 o 
  -3  -3   6      519.88      174.51     44.73 o 
  -2  -3   6     1775.72     2537.55    142.60 o 
  -1  -3   6    15209.72    14006.36    320.86 o 
   0  -3   6       14.70        3.27     41.68 o 
   1  -3   6     1009.95     1245.50    103.00 o 
   2  -3   6      503.89      593.33     71.32 o 
   3  -3   6       52.97        9.29     27.05 o 
   4  -3   6      305.46      245.63     52.36 o 
   5  -3   6      426.96      609.29     85.93 o 
   6  -3   6       23.19       42.29     50.59 o 
   7  -3   6      159.11      311.29     77.42 o 
   8  -3   6       10.21      -18.18     36.01 o 
   9  -3   6      150.67      360.86    128.61 o 
  10  -3   6       90.90       84.43     58.58 o 
  11  -3   6      155.55       98.43     78.79 o 
  12  -3   6       28.33       30.56     46.68 o 
  13  -3   6      529.99      489.86    192.38 o 
  14  -3   6      792.86      730.41    199.35 o 
  15  -3   6       66.55     -102.71    104.85 o 
 -16  -2   6       73.78       19.63    114.72 o 
 -15  -2   6       23.90      -18.77     68.21 o 
 -14  -2   6      420.91      353.01    121.07 o 
 -13  -2   6       86.73       44.46    120.41 o 
 -12  -2   6      139.57      206.80     93.46 o 
 -11  -2   6     1226.64     1343.01    362.90 o 
 -10  -2   6      369.74      478.02    114.14 o 
  -9  -2   6     4827.30     5141.49    344.70 o 
  -8  -2   6    12961.75    13009.85    386.90 o 
  -7  -2   6      740.87      774.31    100.64 o 
  -6  -2   6        8.42       16.94     25.37 o 
  -5  -2   6     1343.91     1449.74    310.99 o 
  -4  -2   6       54.61      123.04     32.84 o 
  -3  -2   6      608.14      526.40     70.54 o 
  -2  -2   6    29680.79    24635.65    447.88 o 
  -1  -2   6     3471.15     3315.78    156.48 o 
   0  -2   6     4607.25     4291.99    179.22 o 
   1  -2   6     1308.72     1037.29     81.47 o 
   2  -2   6     1088.97      927.92     84.81 o 
   3  -2   6       31.54       40.71     28.61 o 
   4  -2   6      744.99      873.00     92.53 o 
   5  -2   6      692.48      756.77    106.92 o 
   6  -2   6       20.83       31.01     97.22 o 
   7  -2   6       78.41       58.88     45.01 o 
   8  -2   6     1160.29      934.79    132.43 o 
   9  -2   6        0.08      102.76     87.46 o 
  10  -2   6     1659.18     1583.16    241.39 o 
  11  -2   6      456.26      460.67    131.37 o 
  12  -2   6     4931.76     5223.15    483.69 o 
  13  -2   6      113.55       99.82     69.03 o 
  14  -2   6       22.58      144.69     79.66 o 
  15  -2   6      264.56       88.23     59.86 o 
 -16  -1   6        0.39      -49.85    174.00 o 
 -15  -1   6     1474.15     1337.96    246.89 o 
 -14  -1   6      316.25      215.06     71.04 o 
 -13  -1   6      275.27      252.44     78.71 o 
 -12  -1   6      319.19      311.92     95.04 o 
 -11  -1   6     2909.79     3195.80    253.07 o 
 -10  -1   6        1.30       31.06     40.14 o 
  -9  -1   6    47495.21    48938.45   1057.49 o 
  -8  -1   6     3839.77     4092.12    214.07 o 
  -7  -1   6      105.68       13.24     33.28 o 
  -6  -1   6      188.61      203.45     48.12 o 
  -5  -1   6     2405.31     2451.14    153.30 o 
  -4  -1   6      357.44      417.73     68.04 o 
  -3  -1   6     5541.51     4099.02    196.24 o 
  -2  -1   6      873.69      836.59     81.91 o 
  -1  -1   6    15112.89    13997.57    322.17 o 
   0  -1   6     3405.98     3342.25    153.43 o 
   1  -1   6      302.77      365.86     41.81 o 
   2  -1   6      598.31      823.63     74.47 o 
   3  -1   6     2904.71     1631.68    112.47 o 
   4  -1   6      987.90      803.42     95.09 o 
   5  -1   6      659.94      723.51     96.11 o 
   6  -1   6      735.54      867.92    145.62 o 
   7  -1   6     1916.69     2296.11    200.16 o 
   8  -1   6      601.28      769.17    137.70 o 
   9  -1   6     6789.94     7065.02    471.63 o 
  10  -1   6      179.91      135.53     73.02 o 
  11  -1   6     4088.93     3800.73    560.24 o 
  12  -1   6        2.67       42.28     44.21 o 
  13  -1   6      687.44      442.64    142.84 o 
  14  -1   6      114.25      251.55    118.14 o 
  15  -1   6      280.19      276.92    127.06 o 
 -16   0   6      861.95      921.27    343.04 o 
 -15   0   6       12.40      -55.16     70.90 o 
 -14   0   6      100.04      170.60     96.63 o 
 -13   0   6      382.82      379.71    107.20 o 
 -12   0   6     2933.74     2875.74    254.22 o 
 -11   0   6      929.51      955.55    133.51 o 
 -10   0   6      694.32      745.08    112.12 o 
  -9   0   6      525.63      573.36     95.45 o 
  -8   0   6     4122.61     4654.03    226.84 o 
  -7   0   6      505.77      414.95     71.78 o 
  -6   0   6      602.34      552.44     75.76 o 
  -5   0   6     1354.52     1574.64    117.78 o 
  -4   0   6      408.76      641.26     63.33 o 
  -3   0   6     2096.70     2291.03    145.84 o 
  -2   0   6    25502.43    25964.82    460.20 o 
  -1   0   6      390.79      385.47     37.74 o 
   0   0   6     5163.67     5501.12    157.62 o 
   1   0   6       19.71       42.70     13.06 o 
   2   0   6    54334.19    48851.54    550.44 o 
   3   0   6       15.51       18.50     24.67 o 
   4   0   6      390.43     1777.23    135.79 o 
   5   0   6      731.20      757.28     94.57 o 
   6   0   6     5002.85     5750.60    343.88 o 
   7   0   6       12.12       26.59     46.58 o 
   8   0   6       20.56      -15.50     33.10 o 
   9   0   6     2473.84     2168.14    252.14 o 
  10   0   6     5425.49     5520.88    426.56 o 
  11   0   6     1463.48     1150.26    204.59 o 
  12   0   6     1133.57      917.23    203.91 o 
  13   0   6      708.78      602.15    171.11 o 
  14   0   6      610.32      651.03    170.66 o 
  15   0   6      317.89      351.54    116.19 o 
 -16   1   6      894.09      681.84    298.66 o 
 -15   1   6       22.70     -279.06    186.04 o 
 -14   1   6      610.43      210.83    149.55 o 
 -13   1   6      968.49      777.04    146.62 o 
 -12   1   6      538.13      753.34    128.62 o 
 -11   1   6    13026.87    14336.05    547.33 o 
 -10   1   6        4.76       -8.23     31.37 o 
  -9   1   6      170.48      218.89     57.83 o 
  -8   1   6      114.00       35.63     33.80 o 
  -7   1   6     1795.63     2048.48    152.12 o 
  -6   1   6       88.06      130.79     68.13 o 
  -5   1   6       35.83       57.44     33.28 o 
  -4   1   6     2855.47     3218.72    146.07 o 
  -3   1   6     7118.53     7389.69    321.67 o 
  -2   1   6     2814.42     2542.98    175.16 o 
  -1   1   6     8599.88     8952.53    315.67 o 
   0   1   6     2832.57     2714.44     89.96 o 
   1   1   6    14846.21    16009.60    283.10 o 
   2   1   6     3031.91     3095.19    127.57 o 
   3   1   6    51436.89    42798.41    886.68 o 
   4   1   6     2911.04     3236.49    169.81 o 
   5   1   6      212.90      327.84     63.92 o 
   6   1   6       16.85        3.49     36.46 o 
   7   1   6       54.62       39.91     28.27 o 
   8   1   6     5184.77     5332.51    264.53 o 
   9   1   6     1479.05     1876.61    227.73 o 
  10   1   6      275.23      279.45    103.20 o 
  11   1   6      397.55      439.86    130.13 o 
  12   1   6     1382.11     1342.86    227.86 o 
  13   1   6       88.93        6.99     69.98 o 
  14   1   6      236.78      348.91    131.61 o 
  15   1   6    13463.40    13163.33   1108.31 o 
  16   1   6       52.42       92.37    124.16 o 
 -16   2   6     1372.55     1363.69    417.26 o 
 -15   2   6     1314.27     1919.27    474.88 o 
 -14   2   6     5951.89     6699.35    829.34 o 
 -13   2   6      169.43      283.81    117.31 o 
 -12   2   6      240.41      300.03     69.49 o 
 -11   2   6      147.05       77.92     51.37 o 
 -10   2   6        4.91       19.99     37.92 o 
  -9   2   6       69.79       36.46     34.15 o 
  -8   2   6     6139.18     5973.56    214.74 o 
  -7   2   6     1686.27     1426.26    102.07 o 
  -6   2   6    69750.66    68736.21   2111.10 o 
  -5   2   6        0.07       42.81     26.49 o 
  -4   2   6        1.60       45.73     20.14 o 
  -3   2   6      701.24      507.58     39.66 o 
  -2   2   6     5743.77     6170.14    162.77 o 
  -1   2   6       89.86      141.73     35.63 o 
   0   2   6      243.74      222.11     31.86 o 
   1   2   6     7993.29     8509.24    316.06 o 
   2   2   6    15668.29    15774.92    273.44 o 
   3   2   6     1319.99     1516.96     99.94 o 
   4   2   6     5121.48     5445.19    204.86 o 
   5   2   6        0.09       74.08     40.06 o 
   6   2   6    11121.10    10631.07    421.79 o 
   7   2   6      477.20      501.29     83.49 o 
   8   2   6    68050.04    68651.82    920.57 o 
   9   2   6     2337.07     2255.30    259.74 o 
  10   2   6      377.17      308.18    176.08 o 
  11   2   6      224.85      238.83     82.60 o 
  12   2   6       30.44       62.30     60.45 o 
  13   2   6      450.39      281.22    114.17 o 
  14   2   6     4914.21     4412.23    444.54 o 
  15   2   6      437.37      537.98    164.47 o 
 -15   3   6     7834.89     8245.36    960.90 o 
 -14   3   6     2579.65     2773.16    540.08 o 
 -13   3   6     1821.20     2046.77    313.00 o 
 -12   3   6     1581.81     1448.61    173.78 o 
 -11   3   6       21.73       26.60     75.09 o 
 -10   3   6     1424.87     1296.57    148.12 o 
  -9   3   6      134.96      100.77     70.84 o 
  -8   3   6     1526.58     1534.60    117.54 o 
  -7   3   6     3078.35     3026.16    151.44 o 
  -6   3   6      786.05      777.60     69.58 o 
  -5   3   6     3392.50     2884.83    127.18 o 
  -4   3   6      173.88      178.07     31.20 o 
  -3   3   6      765.12     1098.96    108.70 o 
  -2   3   6     1147.39     1188.15    107.39 o 
  -1   3   6        7.76       17.61     53.95 o 
   0   3   6      320.73      353.32     36.23 o 
   1   3   6     1034.26     1086.53     64.20 o 
   2   3   6      188.53      340.42     46.04 o 
   3   3   6      287.70      470.25     47.10 o 
   4   3   6       95.57      123.60     26.15 o 
   5   3   6     4159.69     4227.26    225.90 o 
   6   3   6      423.98      761.60    171.35 o 
   7   3   6     4233.04     3645.53    254.87 o 
   8   3   6     3418.58     3378.73    266.19 o 
   9   3   6    54820.48    55691.74   1386.44 o 
  10   3   6       81.35       36.20     55.75 o 
  11   3   6     2167.39     2154.91    216.59 o 
  12   3   6        2.02       41.03    113.13 o 
  13   3   6        1.96        6.00     60.91 o 
  14   3   6     1633.60     1914.05    238.96 o 
  15   3   6    14275.81    13942.52    808.80 o 
 -15   4   6       37.07      -78.21    155.09 o 
 -14   4   6    15239.86    15611.04   1290.21 o 
 -13   4   6     1818.40     2407.08    341.32 o 
 -12   4   6      316.39      408.12    170.65 o 
 -11   4   6      198.59      215.34     86.37 o 
 -10   4   6     4997.32     4869.28    313.51 o 
  -9   4   6        8.44       63.34     49.16 o 
  -8   4   6     3361.70     3217.92    206.41 o 
  -7   4   6      294.97      401.95     61.35 o 
  -6   4   6      158.17      174.89     46.57 o 
  -5   4   6      160.72      238.43     45.41 o 
  -4   4   6     1944.76     2202.71    102.26 o 
  -3   4   6        0.44       19.42     18.55 o 
  -2   4   6     2190.04     2118.89    144.72 o 
  -1   4   6     1396.15     1743.83    206.01 o 
   0   4   6   101055.71   103089.09    626.66 o 
   1   4   6     1905.52     2203.36    110.05 o 
   2   4   6     2778.62     2630.69     92.15 o 
   3   4   6      484.63      496.94     46.11 o 
   4   4   6      940.53      886.56     83.52 o 
   5   4   6     1044.11     1309.99    112.54 o 
   6   4   6     7518.64     8271.75    321.76 o 
   7   4   6     4696.42     5482.70    294.40 o 
   8   4   6    12358.97    12583.59    485.42 o 
   9   4   6      889.31      880.91    138.19 o 
  10   4   6     1456.15     1460.34    191.18 o 
  11   4   6        5.07      -11.78     52.56 o 
  12   4   6     1161.02     1205.42    167.09 o 
  13   4   6     1108.59     1214.57    179.78 o 
  14   4   6     1323.79     1402.54    203.47 o 
  15   4   6     6438.20     6126.60    441.13 o 
  16   4   6      904.29     1128.30    387.46 o 
 -15   5   6     2013.58     1793.22    471.28 o 
 -14   5   6      251.18      220.31    145.82 o 
 -13   5   6      190.83      123.26     75.57 o 
 -12   5   6      233.75      102.62    103.45 o 
 -11   5   6     2919.39     2992.59    425.35 o 
 -10   5   6      133.76      191.88     89.73 o 
  -9   5   6     1202.84     1373.06    214.61 o 
  -8   5   6     8070.05     7880.27    326.71 o 
  -7   5   6       15.02       24.26     20.07 o 
  -6   5   6      435.45      573.62     73.99 o 
  -5   5   6      793.02      923.97     70.80 o 
  -4   5   6      278.64      131.12     24.85 o 
  -3   5   6     2098.23     1501.30     95.71 o 
  -2   5   6      218.51      308.42     63.16 o 
  -1   5   6    27560.17    29658.85    515.71 o 
   0   5   6      826.70      883.56     84.35 o 
   1   5   6      725.29      773.61     59.96 o 
   2   5   6       35.80       48.53     18.03 o 
   3   5   6      573.50      927.87    123.59 o 
   4   5   6      895.59     1194.03    191.29 o 
   5   5   6      145.17      137.74     86.27 o 
   6   5   6     2291.85     2495.26    163.03 o 
   7   5   6     2549.11     2298.24    181.56 o 
   8   5   6       52.61       63.10     71.30 o 
   9   5   6      692.31      547.64    101.69 o 
  10   5   6      302.17      266.26     81.14 o 
  11   5   6      348.67      268.98     77.92 o 
  12   5   6      713.89      885.26    162.28 o 
  13   5   6        1.26       11.75     44.93 o 
  14   5   6     2808.84     3321.33    303.80 o 
  15   5   6     2373.39     2324.95    260.23 o 
  16   5   6       76.57       -3.96    126.52 o 
 -15   6   6      241.38      114.39     96.75 o 
 -14   6   6      539.35      437.06    254.28 o 
 -13   6   6      379.50      201.72    160.86 o 
 -12   6   6      173.06        6.14     68.80 o 
 -11   6   6     1047.53      920.96    192.62 o 
 -10   6   6    24065.41    22488.46   1424.50 o 
  -9   6   6      467.34      126.80    282.17 o 
  -8   6   6    13411.90    13299.91    435.52 o 
  -7   6   6       43.33      -10.56     29.81 o 
  -6   6   6     2108.84     2385.83    130.36 o 
  -5   6   6       59.70       30.83     19.56 o 
  -4   6   6        1.11        9.74     17.13 o 
  -3   6   6        0.84       20.61     31.72 o 
  -2   6   6    18127.42    15972.82    373.81 o 
  -1   6   6       37.45       27.77     27.90 o 
   0   6   6     2398.98     2792.47    131.28 o 
   1   6   6      134.10       82.53     63.33 o 
   2   6   6     5919.94     5136.78    226.74 o 
   3   6   6      219.40      216.87     53.86 o 
   4   6   6     5160.44     4439.14    252.78 o 
   5   6   6      279.89      140.45     70.22 o 
   6   6   6     1446.39     1728.04    117.84 o 
   7   6   6      714.46      578.01    103.69 o 
   8   6   6      640.04      521.16     90.98 o 
   9   6   6      779.07     1035.26    137.45 o 
  10   6   6      454.46      475.53    104.86 o 
  11   6   6      780.58      826.61    145.82 o 
  12   6   6    12099.48    11964.50    587.85 o 
  13   6   6     1157.49     1501.84    297.25 o 
  14   6   6       77.40      -12.17     45.50 o 
  15   6   6      617.54      752.28    191.77 o 
  16   6   6      320.42      288.21    232.92 o 
 -14   7   6      796.75      385.79    236.64 o 
 -13   7   6      173.13      380.41    140.17 o 
 -12   7   6     1223.37     1655.04    323.55 o 
 -11   7   6     7084.98     6855.90    449.53 o 
 -10   7   6       12.18        5.46     65.93 o 
  -9   7   6      128.79       77.33     59.87 o 
  -8   7   6      359.08      447.93     81.53 o 
  -7   7   6     2967.10     3490.19    193.54 o 
  -6   7   6        8.58       18.94     23.43 o 
  -5   7   6        9.94       35.45     18.06 o 
  -4   7   6        8.85       73.98     50.79 o 
  -3   7   6    10469.29    11497.62    350.90 o 
  -2   7   6     1293.70     1426.16    115.57 o 
  -1   7   6     7284.40     6762.86    300.78 o 
   0   7   6        3.54       -0.44     27.34 o 
   1   7   6      208.28      241.51     60.33 o 
   2   7   6        8.66      -29.83     38.83 o 
   3   7   6    32466.05    32828.44    998.55 o 
   4   7   6       87.26      -25.11     30.28 o 
   5   7   6     7654.81     6728.89    475.97 o 
   6   7   6     1131.39     1253.95     61.55 o 
   7   7   6     1610.10     1650.30     94.04 o 
   8   7   6        0.93       14.92     39.84 o 
   9   7   6     2765.75     2730.11    391.01 o 
  10   7   6      274.52      372.64    165.10 o 
  11   7   6      163.88      154.31    136.36 o 
  12   7   6      327.39      278.97     92.27 o 
  13   7   6     8258.97     7856.50    493.11 o 
  14   7   6      811.15      815.36    169.73 o 
  15   7   6      437.88      433.93    239.20 o 
  16   7   6      224.51      108.66     98.10 o 
 -14   8   6      481.16      420.18    231.97 o 
 -13   8   6      115.65      219.30    235.05 o 
 -12   8   6      122.23       93.82     94.76 o 
 -11   8   6     3302.59     3669.49    396.97 o 
 -10   8   6     8072.51     8809.45    907.30 o 
  -9   8   6      757.33      798.15    120.78 o 
  -8   8   6     2474.06     2438.06    279.34 o 
  -7   8   6      948.76      776.64     84.36 o 
  -6   8   6     1196.06     1051.12    104.35 o 
  -5   8   6      378.90      467.86     66.86 o 
  -4   8   6    28499.74    31023.09    765.26 o 
  -3   8   6      126.83       79.87     41.35 o 
  -2   8   6       99.85       -1.81     20.84 o 
  -1   8   6     2695.43     2331.13    178.83 o 
   0   8   6       22.34       17.51     19.54 o 
   1   8   6       61.61       16.65     26.51 o 
   2   8   6     9683.79     9326.61    286.30 o 
   3   8   6      967.08      742.17     67.01 o 
   4   8   6     2976.22     2461.20    197.61 o 
   5   8   6     1517.46     1073.23    193.67 o 
   6   8   6      981.86      824.09    170.05 o 
   7   8   6      653.74      565.60    118.45 o 
   8   8   6      289.77      421.96    186.11 o 
   9   8   6      742.93      803.64    110.15 o 
  10   8   6      287.78      349.04     79.02 o 
  11   8   6     1206.51     1274.54    196.31 o 
  12   8   6      839.70      926.53    148.73 o 
  13   8   6      801.79      696.80    261.92 o 
  14   8   6     2756.15     2778.58    298.55 o 
  15   8   6     1018.17     1213.92    361.58 o 
  16   8   6     1798.10     2437.02    505.72 o 
 -14   9   6      232.12      132.04    160.36 o 
 -13   9   6      539.84      491.21    208.93 o 
 -12   9   6     1739.85     1987.87    528.89 o 
 -11   9   6     3652.14     3561.94    399.40 o 
 -10   9   6     2476.95     2311.74    222.43 o 
  -9   9   6      957.09      974.33    198.25 o 
  -8   9   6      165.30      153.49     55.62 o 
  -7   9   6     3185.28     3127.29    240.25 o 
  -6   9   6      766.21      857.48     97.42 o 
  -5   9   6    39777.34    39060.36    919.72 o 
  -4   9   6     1462.18     1740.81    154.78 o 
  -3   9   6    14785.93    16184.98    524.70 o 
  -2   9   6      265.54      401.94     67.23 o 
  -1   9   6     2859.12     2757.31    196.88 o 
   0   9   6     3193.57     3286.53    295.88 o 
   1   9   6      217.44      303.32     67.60 o 
   2   9   6       53.66       23.44     16.79 o 
   3   9   6     8994.67     8126.23    275.83 o 
   4   9   6      438.81      391.53     48.37 o 
   5   9   6    11949.03    14866.20    748.79 o 
   6   9   6      283.94      283.90     79.75 o 
   7   9   6      234.99      240.40     47.13 o 
   8   9   6      296.50      314.29     57.51 o 
   9   9   6    30441.07    29594.71    949.49 o 
  10   9   6     2543.01     2527.71    204.65 o 
  11   9   6      405.80      413.61    103.39 o 
  12   9   6      864.13      864.13    135.18 o 
  13   9   6      807.85     1046.93    313.75 o 
  14   9   6      489.60      868.86    283.21 o 
  15   9   6        0.01      -46.59    146.81 o 
  16   9   6       89.59     -107.43    227.00 o 
 -13  10   6     1607.19     1874.84    467.08 o 
 -12  10   6     9929.75    10744.57    731.01 o 
 -11  10   6      193.57      187.68    108.76 o 
 -10  10   6      281.02       24.13     85.82 o 
  -9  10   6        7.97       18.22     96.64 o 
  -8  10   6      466.26      362.29    159.92 o 
  -7  10   6      440.50      323.70     94.63 o 
  -6  10   6    41507.86    38647.73   1208.45 o 
  -5  10   6     1828.77     1684.75    163.89 o 
  -4  10   6    23086.63    24809.57    773.57 o 
  -3  10   6      356.20      352.89     77.82 o 
  -2  10   6     3085.29     3219.79    192.86 o 
  -1  10   6       13.60      -43.17     34.17 o 
   0  10   6     8140.45     8246.02    506.27 o 
   1  10   6     1327.13     1305.25    133.32 o 
   2  10   6      404.98      398.94     73.61 o 
   3  10   6     2342.20     2066.39    150.42 o 
   4  10   6      378.45      506.68     66.53 o 
   5  10   6      350.90      347.40     50.35 o 
   6  10   6        1.89       14.63     13.07 o 
   7  10   6     1320.01     1430.91    225.59 o 
   8  10   6    10281.16     9610.93    686.55 o 
   9  10   6      525.28      524.59    210.92 o 
  10  10   6     2801.21     2906.14    215.13 o 
  11  10   6       39.13      101.18     57.99 o 
  12  10   6     2087.72     1747.93    199.50 o 
  13  10   6      381.50      394.85    195.69 o 
  14  10   6      300.72      486.00    199.26 o 
  15  10   6      530.25      552.45    226.86 o 
  16  10   6     4828.56     4737.41    748.11 o 
 -12  11   6      893.48      702.43    293.90 o 
 -11  11   6     2195.24     2387.49    446.10 o 
 -10  11   6       65.95       19.66     58.63 o 
  -9  11   6        8.41       22.32     36.77 o 
  -8  11   6      226.51      235.14    121.22 o 
  -7  11   6        8.83      -68.48     98.86 o 
  -6  11   6    11921.10    11904.16    549.80 o 
  -5  11   6    12926.75    12443.83    451.56 o 
  -4  11   6      244.36      165.57     48.07 o 
  -3  11   6     4934.62     5063.65    300.47 o 
  -2  11   6      163.32      129.57     45.30 o 
  -1  11   6       42.23       17.01     26.03 o 
   0  11   6      342.83      289.39     72.58 o 
   1  11   6    87324.46    85675.57   3073.03 o 
   2  11   6     2670.07     2731.67    277.80 o 
   3  11   6        1.47        2.65     25.11 o 
   4  11   6       16.76       43.85     16.14 o 
   5  11   6        4.29       26.00     20.68 o 
   6  11   6      315.83      247.88     49.34 o 
   7  11   6     4568.25     4541.71    244.32 o 
   8  11   6      439.52      365.64     88.37 o 
   9  11   6    20025.07    20334.76    514.63 o 
  10  11   6     1273.86     1170.18    207.35 o 
  11  11   6    17897.60    16993.66   1450.78 o 
  12  11   6        1.12       53.24    121.04 o 
  13  11   6      476.30      478.44    215.29 o 
  14  11   6      159.15      170.30    135.31 o 
  15  11   6      475.94      824.36    310.58 o 
  16  11   6     2321.17     2445.69    519.75 o 
 -12  12   6       52.83      242.72    210.60 o 
 -11  12   6       31.72     -126.36     84.24 o 
 -10  12   6      722.18      547.37    155.86 o 
  -9  12   6       15.49      127.22     74.54 o 
  -8  12   6      809.15      626.87    112.37 o 
  -7  12   6      630.57      429.78    123.15 o 
  -6  12   6     2524.90     2647.99    224.90 o 
  -5  12   6      411.24      477.44     89.80 o 
  -4  12   6      663.60      696.01     95.72 o 
  -3  12   6       15.41        6.52     22.21 o 
  -2  12   6        8.28       15.08     43.30 o 
  -1  12   6     4294.14     4460.65    260.34 o 
   0  12   6   140819.75    66664.34  68420.50 o 
   1  12   6       84.53      113.05     52.71 o 
   2  12   6    19231.06    18138.12    519.15 o 
   3  12   6      409.12      597.33    120.77 o 
   4  12   6       95.24      160.45    122.84 o 
   5  12   6      225.98      235.79     40.63 o 
   6  12   6      248.68      185.07     36.31 o 
   7  12   6       27.84       91.71     33.73 o 
   8  12   6     2179.85     2319.91    177.18 o 
   9  12   6     1192.40     1330.94    134.53 o 
  10  12   6      735.12      651.13     99.40 o 
  11  12   6      206.71      237.82     77.16 o 
  12  12   6      836.50      677.41    227.66 o 
  13  12   6      732.21      631.46    214.06 o 
  14  12   6      907.85     1535.59    393.09 o 
  15  12   6     3014.87     3280.16    601.88 o 
  16  12   6      909.76     1013.13    362.09 o 
 -11  13   6      921.16      939.20    210.77 o 
 -10  13   6      105.50      128.91     48.80 o 
  -9  13   6     1646.97     1330.39    228.22 o 
  -8  13   6     3910.42     4549.47    418.50 o 
  -7  13   6      114.38       70.66     50.26 o 
  -6  13   6        0.86        3.65     46.38 o 
  -5  13   6      103.99       75.33     44.66 o 
  -4  13   6      800.49      768.61    110.11 o 
  -3  13   6       82.14       64.53     22.87 o 
  -2  13   6      783.05      759.85     91.35 o 
  -1  13   6     1775.77     1778.62    167.01 o 
   0  13   6     7170.98     7848.79    479.56 o 
   1  13   6    76493.14    20628.40  37142.56 o 
   2  13   6       86.58      -25.04     43.57 o 
   3  13   6      288.75      401.42     79.42 o 
   4  13   6       58.38      137.09     44.85 o 
   5  13   6     5788.47     5266.54    220.42 o 
   6  13   6      288.84      397.37     75.05 o 
   7  13   6     6676.33     6577.50    226.06 o 
   8  13   6      537.32      452.85     80.39 o 
   9  13   6       23.51       -4.24     65.81 o 
  10  13   6      462.43      554.19     93.96 o 
  11  13   6       46.10       -1.52     85.65 o 
  12  13   6       76.61      158.28    161.03 o 
  13  13   6    15184.01    17438.07   1251.24 o 
  14  13   6     1188.43     1202.78    340.09 o 
  15  13   6     3526.67     4065.62    666.43 o 
 -11  14   6      159.96      187.13    134.66 o 
 -10  14   6      655.38      727.01    239.28 o 
  -9  14   6       98.80       98.20     56.84 o 
  -8  14   6     5841.34     6690.42    551.67 o 
  -7  14   6     5033.05     5502.52    442.67 o 
  -6  14   6      922.72      929.39    134.53 o 
  -5  14   6      119.19      203.88     57.08 o 
  -4  14   6      733.01      711.39    107.09 o 
  -3  14   6        0.11       58.36     28.50 o 
  -2  14   6      373.24      337.88     65.96 o 
  -1  14   6      469.41      541.06    131.40 o 
   0  14   6      679.61      468.94    125.96 o 
   1  14   6        3.77       29.24     39.67 o 
   2  14   6     5713.85      900.67   2605.33 o 
   3  14   6      560.33      553.29     94.55 o 
   4  14   6       16.93       29.37     32.46 o 
   5  14   6      256.25      202.49     47.98 o 
   6  14   6    52867.41    51910.55    745.73 o 
   7  14   6      532.75      724.37     82.62 o 
   8  14   6     2440.11     2479.36    201.00 o 
   9  14   6     1195.73     1177.29    139.23 o 
  10  14   6        8.31      -58.96     39.51 o 
  11  14   6      439.87      359.01    175.10 o 
  12  14   6    16893.02    17407.14   1210.31 o 
  13  14   6     1835.72     2336.23    468.05 o 
  14  14   6     4577.37     5716.26    755.29 o 
  15  14   6     1428.31     1763.04    443.01 o 
 -10  15   6     1871.57     2338.65    548.60 o 
  -9  15   6       26.11       44.02     70.97 o 
  -8  15   6      115.51      194.94     88.86 o 
  -7  15   6     3160.01     3379.76    348.20 o 
  -6  15   6      167.59       97.73     49.93 o 
  -5  15   6     2505.32     2469.44    213.66 o 
  -4  15   6      136.23       92.88     57.13 o 
  -3  15   6       15.75       25.13     27.00 o 
  -2  15   6     1263.38     1269.30    128.26 o 
  -1  15   6     4252.26     4247.09    292.67 o 
   0  15   6       33.91       93.22     63.16 o 
   1  15   6      659.75      705.13    143.09 o 
   2  15   6       19.91       64.23     58.23 o 
   3  15   6      106.23       89.58     58.20 o 
   4  15   6      725.19      659.16    107.02 o 
   5  15   6      217.56      108.35     68.13 o 
   6  15   6       32.98       33.41     29.70 o 
   7  15   6    24864.88    24293.26    515.03 o 
   8  15   6       11.24        1.83     29.98 o 
   9  15   6      508.75      350.23     79.01 o 
  10  15   6        2.67       21.14     69.86 o 
  11  15   6        0.30      -87.29     61.62 o 
  12  15   6      792.29     1918.69    415.40 o 
  13  15   6     8555.20     9528.83    952.03 o 
  14  15   6     2112.38     3199.27    577.51 o 
  15  15   6      370.59      240.76    182.34 o 
  -9  16   6     1899.89     1627.29    298.01 o 
  -8  16   6      187.66      252.15    147.96 o 
  -7  16   6     1004.36     1160.31    253.95 o 
  -6  16   6     1189.26     1074.49    187.66 o 
  -5  16   6      382.77      219.85     61.91 o 
  -4  16   6     8107.00     7852.77    364.87 o 
  -3  16   6       63.55       87.91     39.53 o 
  -2  16   6     2099.57     2180.95    222.42 o 
  -1  16   6      608.11      574.36    113.04 o 
   0  16   6      340.60      298.39     71.79 o 
   1  16   6       62.24      122.17     75.89 o 
   2  16   6      198.13      114.95     62.56 o 
   3  16   6     1349.13     1419.16    213.81 o 
   4  16   6    10990.90    11313.92    671.44 o 
   5  16   6        4.08      -22.79     31.28 o 
   6  16   6      347.15      275.57     61.50 o 
   7  16   6      852.17      832.44    103.06 o 
   8  16   6     6254.27     6766.91    283.47 o 
   9  16   6     1124.52      984.16    143.12 o 
  10  16   6       70.28      514.78    196.87 o 
  11  16   6      944.88     1051.42    308.53 o 
  12  16   6      813.67     1503.66    361.29 o 
  13  16   6      152.34      -75.61    174.22 o 
  14  16   6      212.52      123.15    162.61 o 
  -9  17   6     1824.88     2229.63    520.56 o 
  -8  17   6     1015.20     1038.93    205.40 o 
  -7  17   6      123.59      532.29    260.32 o 
  -6  17   6      412.42      536.27    129.17 o 
  -5  17   6    11830.14    13560.79   1566.25 o 
  -4  17   6      179.63      119.89     57.85 o 
  -3  17   6    14130.47    13778.79    740.77 o 
  -2  17   6        1.68        3.36     30.86 o 
  -1  17   6    10187.94    10246.44    467.74 o 
   0  17   6      132.27      234.87     63.42 o 
   1  17   6      873.53      691.97    113.76 o 
   2  17   6       21.09       25.26     54.21 o 
   3  17   6     2212.58     2271.58    268.78 o 
   4  17   6       17.99       60.05     63.41 o 
   5  17   6      416.69      459.75     85.02 o 
   6  17   6      993.11      425.27    174.41 o 
   7  17   6     2110.52     1594.62    199.03 o 
   8  17   6      573.17      611.15     90.81 o 
   9  17   6      758.27      525.21    215.49 o 
  10  17   6       15.53       40.63     71.24 o 
  11  17   6       59.08       76.28    136.44 o 
  12  17   6       19.83       30.99    118.06 o 
  13  17   6      188.57      192.13    163.58 o 
  14  17   6       73.64     -223.06    191.14 o 
  -8  18   6      244.87       72.70    173.92 o 
  -7  18   6      331.20      351.00    183.69 o 
  -6  18   6      119.20      359.81    217.90 o 
  -5  18   6     6262.89     7174.02    466.80 o 
  -4  18   6     5442.12     5272.08    383.44 o 
  -3  18   6       43.10       33.23     31.47 o 
  -2  18   6     9584.29    10272.10    490.24 o 
  -1  18   6        3.59       10.38     69.95 o 
   0  18   6      421.00      541.81    102.84 o 
   1  18   6      356.77      426.68     86.56 o 
   2  18   6    23085.31    23838.69   1075.50 o 
   3  18   6        5.92      -39.71     46.86 o 
   4  18   6     3353.93     3589.12    357.18 o 
   5  18   6       42.03       43.06     53.66 o 
   6  18   6      305.85      288.53     88.53 o 
   7  18   6      900.18     1115.96    130.92 o 
   8  18   6      806.69      274.98    265.35 o 
   9  18   6      222.74       42.34    161.26 o 
  10  18   6     9788.71    11180.95    999.21 o 
  11  18   6        0.62      194.67    151.06 o 
  12  18   6      298.46       46.55    147.24 o 
  13  18   6      272.43      443.12    208.82 o 
  -7  19   6      103.64      -27.32     73.72 o 
  -6  19   6     1042.75     1006.23    330.67 o 
  -5  19   6     3023.68     4240.56    666.35 o 
  -4  19   6     2368.12     2648.05    501.51 o 
  -3  19   6      798.37      866.03    276.83 o 
  -2  19   6      384.84      360.93     88.27 o 
  -1  19   6      255.59      253.92     77.48 o 
   0  19   6     1109.58     1128.54    143.85 o 
   1  19   6    64140.21    68467.52   3489.77 o 
   2  19   6      688.71      805.08    160.03 o 
   3  19   6     6628.20     7142.71    374.07 o 
   4  19   6      494.88      969.63    607.67 o 
   5  19   6     2608.62     2883.06    333.75 o 
   6  19   6      146.20      169.19     94.32 o 
   7  19   6        0.44      -37.08     62.05 o 
   8  19   6      778.84      771.94    257.34 o 
   9  19   6      164.67      142.85    152.34 o 
  10  19   6      187.05      139.11    109.03 o 
  11  19   6     2287.43     2673.77    515.25 o 
  12  19   6      405.67      492.77    242.72 o 
  13  19   6     1461.05     1457.83    397.57 o 
  -6  20   6    15619.58    16013.89   1372.22 o 
  -5  20   6     2216.98     2239.58    492.62 o 
  -4  20   6      785.37      818.78    291.23 o 
  -3  20   6       88.23       70.26     97.71 o 
  -2  20   6      182.43      137.31    120.03 o 
  -1  20   6      220.53       25.96     74.78 o 
   0  20   6     7913.53     9400.22    855.63 o 
   1  20   6     1233.12     1334.18    315.98 o 
   2  20   6    34831.87    36358.85   2305.43 o 
   3  20   6        2.20       26.47     35.45 o 
   4  20   6     5150.03     4695.05    308.48 o 
   5  20   6        6.90      -47.39     50.89 o 
   6  20   6     6683.26     6241.63    336.85 o 
   7  20   6      159.67      235.03    170.83 o 
   8  20   6     2930.18     3135.29    527.07 o 
   9  20   6       51.88      -83.78    161.51 o 
  10  20   6       49.22      134.00     77.76 o 
  11  20   6       68.87       21.34     72.25 o 
  12  20   6      470.55      423.65    212.29 o 
  -5  21   6     4661.44     4876.80    745.34 o 
  -4  21   6       48.53     -108.85    119.79 o 
  -3  21   6       72.28      -64.88    115.14 o 
  -2  21   6       74.89      -55.43     79.43 o 
  -1  21   6     1140.52      997.39    293.68 o 
   0  21   6     2375.04     3208.73    511.19 o 
   1  21   6    11586.82    11375.94    944.69 o 
   2  21   6      230.48      330.80    177.92 o 
   3  21   6      596.06      927.81    257.42 o 
   4  21   6      117.20       45.67     41.16 o 
   5  21   6     1849.92     2053.36    349.69 o 
   6  21   6      314.77      215.31     92.90 o 
   7  21   6    39459.68    40452.43   1156.30 o 
   8  21   6      263.00      190.84     98.80 o 
   9  21   6      812.01      554.39    225.12 o 
  10  21   6       27.08        4.39    106.74 o 
  11  21   6      440.33      647.78    263.25 o 
  -4  22   6     3885.64     5041.83    759.44 o 
  -3  22   6      190.21      314.26    226.33 o 
  -2  22   6      254.78      -20.96     68.27 o 
  -1  22   6        1.89      136.86    102.31 o 
   0  22   6     1484.02     1940.74    418.39 o 
   1  22   6     2325.75     2622.27    470.15 o 
   2  22   6       45.34      103.83     83.11 o 
   3  22   6        3.02       -1.58     79.75 o 
   4  22   6       17.21       74.56     78.48 o 
   5  22   6       35.97      276.98    180.87 o 
   6  22   6    21139.23    21733.10    895.20 o 
   7  22   6       19.04        1.36    114.27 o 
   8  22   6    21887.81    21920.73   1469.44 o 
   9  22   6      287.47      607.88    260.03 o 
  10  22   6       25.28      179.43    150.72 o 
  -3  23   6      644.25      616.71    261.81 o 
  -2  23   6       11.84      265.27    174.37 o 
  -1  23   6      242.21      239.77    154.06 o 
   0  23   6        8.36       15.01    123.08 o 
   1  23   6     2765.64     2713.19    500.98 o 
   2  23   6      172.55      162.44    119.07 o 
   3  23   6      121.09      126.96     67.63 o 
   4  23   6       25.25      360.92    173.35 o 
   5  23   6        9.53     -174.03    116.02 o 
   6  23   6      827.04      606.31    144.81 o 
   7  23   6    26997.18    29198.66   1726.94 o 
   8  23   6      331.42       99.70    106.40 o 
   9  23   6      561.88      667.65    257.32 o 
  -1  24   6      107.93      -64.26     93.80 o 
   0  24   6     1788.25     1666.30    401.58 o 
   1  24   6      680.13      819.11    280.32 o 
   2  24   6     1618.80      765.41    249.51 o 
   3  24   6      119.44      -52.08     73.61 o 
   4  24   6     1672.27     1092.21    291.14 o 
   5  24   6       26.52      -85.43     89.22 o 
   6  24   6      238.43      627.73    257.73 o 
   7  24   6      132.42      272.46    181.38 o 
   2  25   6      409.13      383.53    196.90 o 
   3  25   6      313.79       61.88     82.79 o 
   4  25   6       28.69      104.79    131.34 o 
  -4 -19   7       23.32       38.00    103.71 o 
  -8 -18   7      437.72      302.75    185.63 o 
  -7 -18   7       35.13      283.53    199.94 o 
  -6 -18   7      314.12      137.66    147.94 o 
  -5 -18   7      484.51      874.81    305.67 o 
  -4 -18   7     4639.73     4928.10    732.87 o 
  -3 -18   7     1259.39     1577.54    406.89 o 
  -2 -18   7     4587.55     4278.08    694.48 o 
  -1 -18   7      173.27     -151.22    142.06 o 
   0 -18   7       70.73      181.44    129.03 o 
  -9 -17   7     9011.95     9896.50   1025.09 o 
  -8 -17   7       80.86      244.04    189.49 o 
  -7 -17   7     1334.40     1471.17    384.16 o 
  -6 -17   7       68.32      420.73    203.49 o 
  -5 -17   7      481.83      413.91    192.75 o 
  -4 -17   7      712.80      720.83    265.96 o 
  -3 -17   7     2765.55     2651.66    526.35 o 
  -2 -17   7      147.64       41.51     87.01 o 
  -1 -17   7       10.79     -152.56    214.59 o 
   0 -17   7      107.78      169.59    130.64 o 
   1 -17   7      665.54      354.98    190.57 o 
   2 -17   7      422.37     1104.27    377.60 o 
 -10 -16   7     3975.10     3158.50    402.05 o 
  -9 -16   7        7.33       90.59    143.95 o 
  -8 -16   7     2240.58     2128.05    452.02 o 
  -7 -16   7        0.00      144.42    170.73 o 
  -6 -16   7      460.71      615.40    261.90 o 
  -5 -16   7       39.55      -33.58     84.18 o 
  -4 -16   7     8607.82     9622.37    970.44 o 
  -3 -16   7      480.68      495.15    205.87 o 
  -2 -16   7      789.72      867.51    282.88 o 
  -1 -16   7      369.69      387.17    231.28 o 
   0 -16   7     1546.05     2019.12    460.92 o 
   1 -16   7     2390.66     2648.48    528.57 o 
   2 -16   7    27183.75    28451.88   1756.78 o 
   3 -16   7      739.84      620.66    280.08 o 
   4 -16   7     4602.69     4623.66    735.97 o 
 -11 -15   7        1.65      115.60    128.20 o 
 -10 -15   7      223.67       95.14    195.31 o 
  -9 -15   7        9.90      -64.83    120.56 o 
  -8 -15   7       87.36      125.82    113.95 o 
  -7 -15   7       41.99       18.31    103.31 o 
  -6 -15   7        5.33       62.08     88.48 o 
  -5 -15   7     2565.82     3193.88    541.82 o 
  -4 -15   7      167.45      158.91    159.57 o 
  -3 -15   7     2669.70     2967.21    532.65 o 
  -2 -15   7       40.21     -229.59    153.06 o 
  -1 -15   7       10.39     -236.67    157.78 o 
   0 -15   7      150.15      159.07    123.94 o 
   1 -15   7     4109.13     5005.31    713.34 o 
   2 -15   7     1835.65     2234.38    486.01 o 
   3 -15   7    17771.04    21049.64   1490.17 o 
   4 -15   7      413.29      831.49    297.03 o 
   5 -15   7     2717.93     2743.02    570.66 o 
 -12 -14   7      197.62      351.76    184.97 o 
 -11 -14   7        4.16       62.44     81.48 o 
 -10 -14   7       57.32        8.56    264.60 o 
  -9 -14   7        4.09      -24.94    111.04 o 
  -8 -14   7      418.42      430.12    192.80 o 
  -7 -14   7      457.12      324.71    138.10 o 
  -6 -14   7     1091.95      894.95    281.42 o 
  -5 -14   7        2.65      -21.23    103.49 o 
  -4 -14   7     3323.64     3838.65    576.68 o 
  -3 -14   7        7.00     -162.46    123.47 o 
  -2 -14   7     2326.02     2740.38    499.35 o 
  -1 -14   7        7.00      -54.03     81.99 o 
   0 -14   7     2392.87     3016.46    511.18 o 
   1 -14   7      825.07      966.80    295.84 o 
   2 -14   7     1702.40     2369.98    477.61 o 
   3 -14   7     1530.80     1500.41    365.77 o 
   4 -14   7      451.18        8.82     71.03 o 
   5 -14   7      299.28      341.37    173.17 o 
   6 -14   7     4555.10     5455.82    783.87 o 
 -13 -13   7     1519.51     1781.39    423.89 o 
 -12 -13   7        2.25       45.21    115.23 o 
 -11 -13   7     9157.29     8009.71    834.06 o 
 -10 -13   7       33.84       82.15     81.63 o 
  -9 -13   7      434.46      516.42    211.68 o 
  -8 -13   7       57.11       85.03    116.17 o 
  -7 -13   7       89.44      269.68    138.24 o 
  -6 -13   7     1061.31     1217.31    311.44 o 
  -5 -13   7      346.33      636.30    222.31 o 
  -4 -13   7      387.15      508.68    204.73 o 
  -3 -13   7        9.96       25.26     78.74 o 
  -2 -13   7        3.47      124.24    111.24 o 
  -1 -13   7      828.49      837.94    270.01 o 
   0 -13   7      194.39       31.08     68.94 o 
   1 -13   7       81.97       23.29     95.20 o 
   2 -13   7      291.89      336.73    157.99 o 
   3 -13   7      369.26      650.43    246.02 o 
   4 -13   7      399.34      184.64     98.46 o 
   5 -13   7     2304.01     3214.37    569.05 o 
   6 -13   7       50.39       -9.08     75.58 o 
   7 -13   7     4390.64     4524.94    712.31 o 
   8 -13   7     1252.87     1873.06    474.84 o 
 -13 -12   7       12.99        0.00     88.69 o 
 -12 -12   7     8826.34     8096.93    840.69 o 
 -11 -12   7      112.41      256.06    162.28 o 
 -10 -12   7     5463.31     5968.64    499.20 o 
  -9 -12   7       95.22      296.91    175.63 o 
  -8 -12   7     3116.06     4505.11    610.33 o 
  -7 -12   7      135.33      136.97    145.97 o 
  -6 -12   7      492.99      435.99     96.51 o 
  -5 -12   7      535.82      498.83     90.16 o 
  -4 -12   7     3237.10     3131.03    491.50 o 
  -3 -12   7      417.22      295.97    169.76 o 
  -2 -12   7      813.64      651.06    220.07 o 
  -1 -12   7       67.97       98.93    115.38 o 
   0 -12   7     5546.48     4998.36    635.46 o 
   1 -12   7       39.70      119.39     85.93 o 
   2 -12   7      980.25     1247.52    313.56 o 
   3 -12   7        3.51      -46.58    144.50 o 
   4 -12   7      414.43      232.43     88.81 o 
   5 -12   7      179.52      115.93     81.33 o 
   6 -12   7     2242.41     2518.52    501.98 o 
   7 -12   7      176.07      337.95    193.69 o 
   8 -12   7     3212.72     2593.78    534.14 o 
   9 -12   7      248.00       -6.68    137.94 o 
 -14 -11   7      111.01     -127.48    116.47 o 
 -13 -11   7     1977.20     1747.78    397.62 o 
 -12 -11   7        8.76      156.22     69.15 o 
 -11 -11   7     2266.21     2726.05    468.90 o 
 -10 -11   7      290.94      276.99    135.19 o 
  -9 -11   7    54091.16    58546.03   1993.40 o 
  -8 -11   7     1833.57     2028.43    238.73 o 
  -7 -11   7      283.17      235.20     77.90 o 
  -6 -11   7       87.73       92.62     53.12 o 
  -5 -11   7      670.77      619.09    108.51 o 
  -4 -11   7        3.96       15.82     21.24 o 
  -3 -11   7      229.56      330.19    157.73 o 
  -2 -11   7      189.22      254.83    144.67 o 
  -1 -11   7       12.00      -13.23     81.53 o 
   0 -11   7      497.79      323.38    204.91 o 
   1 -11   7        8.47      463.24    194.59 o 
   2 -11   7     1180.29     1655.46    360.88 o 
   3 -11   7      301.76      222.90     38.23 o 
   4 -11   7       12.54       11.98     14.54 o 
   5 -11   7     2451.14     1959.73    420.93 o 
   6 -11   7      785.65     1013.84    315.55 o 
   7 -11   7      419.52      950.54    318.41 o 
   8 -11   7      365.78      315.07    153.72 o 
   9 -11   7      411.14      284.25    232.56 o 
  10 -11   7        1.15     -106.98    122.03 o 
 -14 -10   7        0.63     -132.94     88.63 o 
 -13 -10   7      346.73      391.06    185.38 o 
 -12 -10   7     1272.82     1326.01    332.45 o 
 -11 -10   7       12.11      238.05    154.20 o 
 -10 -10   7    44673.99    45485.87   1786.67 o 
  -9 -10   7        6.26       36.68     62.16 o 
  -8 -10   7    50358.30    45845.02   4909.38 o 
  -7 -10   7        2.90       25.53     41.95 o 
  -6 -10   7        1.32       27.62     46.86 o 
  -5 -10   7       60.81       77.06     33.91 o 
  -4 -10   7      621.02      440.12     93.19 o 
  -3 -10   7      234.89      420.69    111.00 o 
  -2 -10   7     6359.94     5699.49    617.20 o 
  -1 -10   7      524.75      479.70    183.62 o 
   0 -10   7      590.62      931.62    246.67 o 
   1 -10   7      466.91      582.05    214.83 o 
   2 -10   7     1890.05     1659.06    102.06 o 
   3 -10   7       93.52      107.15     30.21 o 
   4 -10   7     5464.55     5383.81    424.50 o 
   5 -10   7       28.40      114.73     99.84 o 
   6 -10   7     4907.11     6330.26    747.35 o 
   7 -10   7      296.01      366.36    183.19 o 
   8 -10   7        0.12      -24.34     65.09 o 
   9 -10   7      828.94      732.67    249.47 o 
  10 -10   7      715.29      692.80    273.39 o 
  11 -10   7      870.20      457.33    234.53 o 
 -15  -9   7     1537.56     1182.09    326.11 o 
 -14  -9   7      308.97      200.45    120.90 o 
 -13  -9   7       84.65        3.93     51.46 o 
 -12  -9   7        7.59      162.81    152.31 o 
 -11  -9   7     1170.76     1448.22    314.53 o 
 -10  -9   7      573.06      632.14    209.53 o 
  -9  -9   7    34419.20    35432.46   1168.02 o 
  -8  -9   7        1.32       -4.80     34.95 o 
  -7  -9   7     1901.53     1595.53    342.61 o 
  -6  -9   7        0.20       19.69     20.82 o 
  -5  -9   7     6668.56     6265.06    383.96 o 
  -4  -9   7       55.51       18.89     23.36 o 
  -3  -9   7     7120.28     7296.02    247.33 o 
  -2  -9   7      761.97      477.31     88.93 o 
  -1  -9   7     2520.67     2104.95    130.22 o 
   0  -9   7       70.58      -33.23     52.93 o 
   1  -9   7       24.72       64.26     28.41 o 
   2  -9   7       45.39       31.32     19.97 o 
   3  -9   7     3387.87     3484.46    169.49 o 
   4  -9   7     1360.70     1314.48    157.53 o 
   5  -9   7     3545.68     3465.99    278.35 o 
   6  -9   7        8.71       -9.43     61.00 o 
   7  -9   7       18.63      -31.22     49.92 o 
   8  -9   7        1.25       44.31     95.92 o 
   9  -9   7      120.52       25.68     70.55 o 
  10  -9   7       26.35     -176.62    144.15 o 
  11  -9   7       44.81      223.66    175.11 o 
 -15  -8   7       32.40      289.42    162.15 o 
 -14  -8   7     2331.72     2292.82    427.14 o 
 -13  -8   7        0.17      -64.37     90.16 o 
 -12  -8   7      544.00      830.70    246.34 o 
 -11  -8   7        0.01      -78.68     83.47 o 
 -10  -8   7        2.06      128.14     71.40 o 
  -9  -8   7        6.95     -112.79     75.19 o 
  -8  -8   7     1081.55     1097.60    141.79 o 
  -7  -8   7      260.98       59.09     76.34 o 
  -6  -8   7     4674.43     4737.77    262.24 o 
  -5  -8   7      163.38      224.69     51.69 o 
  -4  -8   7    80253.98    79061.77   1151.10 o 
  -3  -8   7      404.89      465.53     72.36 o 
  -2  -8   7    20265.29    21753.04    536.25 o 
  -1  -8   7        7.17      -25.39     83.20 o 
   0  -8   7      316.60      156.09     61.84 o 
   1  -8   7      786.68      791.51     84.39 o 
   2  -8   7    13164.59    13230.21    653.69 o 
   3  -8   7      916.72     1002.42    132.65 o 
   4  -8   7    15817.26    15110.67    540.13 o 
   5  -8   7      198.38      131.09     79.60 o 
   6  -8   7       28.88       83.96     55.25 o 
   7  -8   7       53.39       49.27     45.38 o 
   8  -8   7      550.28      488.00    203.04 o 
   9  -8   7      139.60      331.69    199.80 o 
  10  -8   7     2653.46     2558.51    361.51 o 
  11  -8   7      682.47      764.66    205.44 o 
  12  -8   7      253.96      528.63    210.18 o 
 -15  -7   7     1438.37     1200.14    329.72 o 
 -14  -7   7       18.32      -98.29     99.60 o 
 -13  -7   7     1412.34     1056.94    279.59 o 
 -12  -7   7       13.15       87.08     87.83 o 
 -11  -7   7       87.85      109.89    108.31 o 
 -10  -7   7        5.79      -35.78     63.22 o 
  -9  -7   7      684.83      699.34    149.67 o 
  -8  -7   7        1.98        5.91     50.70 o 
  -7  -7   7     4894.66     5274.39    514.26 o 
  -6  -7   7       57.29       37.67     31.62 o 
  -5  -7   7     7264.80     6491.45    521.00 o 
  -4  -7   7       11.65       31.47     26.41 o 
  -3  -7   7    46437.83    45641.13    614.15 o 
  -2  -7   7      196.31      218.97     58.30 o 
  -1  -7   7     8243.98     8045.63    318.61 o 
   0  -7   7       52.78      293.28    104.05 o 
   1  -7   7      966.69     1026.39     94.77 o 
   2  -7   7     2024.34     1978.48    149.26 o 
   3  -7   7    13995.60    14733.61    668.55 o 
   4  -7   7     1202.53     1149.75    146.46 o 
   5  -7   7     5265.64     4883.37    336.62 o 
   6  -7   7       40.46      -64.53    105.97 o 
   7  -7   7     8546.92     7626.57    470.26 o 
   8  -7   7      606.80      570.21    117.49 o 
   9  -7   7    15115.17    15261.91    836.74 o 
  10  -7   7       37.69       58.39    137.75 o 
  11  -7   7     7373.60     8223.09    661.36 o 
  12  -7   7      166.73      219.63    159.58 o 
 -15  -6   7       89.75     -231.86    154.57 o 
 -14  -6   7     4519.74     5129.13    616.73 o 
 -13  -6   7      676.95      826.85    238.59 o 
 -12  -6   7     4180.58     4388.44    525.13 o 
 -11  -6   7       44.58      112.59     67.08 o 
 -10  -6   7      928.78     1096.83    184.74 o 
  -9  -6   7      120.15      105.38     45.68 o 
  -8  -6   7     1722.35     1514.98    157.77 o 
  -7  -6   7       40.93       72.16     51.61 o 
  -6  -6   7     3870.93     3248.92    231.05 o 
  -5  -6   7       53.28        4.51     21.68 o 
  -4  -6   7     1596.98     1450.31    117.19 o 
  -3  -6   7      219.38      317.41     53.17 o 
  -2  -6   7     9686.66    10434.09    300.96 o 
  -1  -6   7       82.70      102.34     37.99 o 
   0  -6   7      268.56      331.84     70.47 o 
   1  -6   7     1697.15     1932.17    140.37 o 
   2  -6   7    26844.54    28166.47    517.35 o 
   3  -6   7     3119.72     3634.85    262.84 o 
   4  -6   7      329.86      263.81     86.38 o 
   5  -6   7        2.96        6.94     21.57 o 
   6  -6   7     5337.66     5407.55    316.24 o 
   7  -6   7      169.66      208.69     64.65 o 
   8  -6   7    61585.52    60779.89   1571.28 o 
   9  -6   7      277.33      422.20    154.38 o 
  10  -6   7     8638.26     8583.39    632.95 o 
  11  -6   7       12.89     -105.93    100.18 o 
  12  -6   7      450.88      417.37    160.11 o 
  13  -6   7       23.76     -139.38    132.53 o 
 -15  -5   7     5154.79     4981.00    632.26 o 
 -14  -5   7      271.24      112.02     86.04 o 
 -13  -5   7      371.14      403.52    173.28 o 
 -12  -5   7       20.92       -8.73    155.93 o 
 -11  -5   7      322.21      183.36    216.25 o 
 -10  -5   7      123.81      185.71     61.07 o 
  -9  -5   7       54.25       81.24     50.48 o 
  -8  -5   7      228.26      163.82     54.17 o 
  -7  -5   7        1.93      -52.46     44.64 o 
  -6  -5   7       17.85       -4.58     25.77 o 
  -5  -5   7     1666.60     1458.68    172.70 o 
  -4  -5   7      299.12      322.25     62.54 o 
  -3  -5   7       92.37       73.46     47.66 o 
  -2  -5   7      606.99      433.33     65.07 o 
  -1  -5   7      929.12     1022.94    117.48 o 
   0  -5   7      424.27      562.05     74.50 o 
   1  -5   7     1296.52     1669.15    138.05 o 
   2  -5   7     1017.41     1055.37     98.83 o 
   3  -5   7     3163.65     3708.77    255.29 o 
   4  -5   7      524.59      588.93    107.35 o 
   5  -5   7     1436.71     1617.95    158.36 o 
   6  -5   7       15.02        1.14     30.90 o 
   7  -5   7     6788.03     6608.01    363.37 o 
   8  -5   7     2774.87     2678.09    492.50 o 
   9  -5   7    44035.92    44060.13   1346.18 o 
  10  -5   7       79.11      193.11    107.15 o 
  11  -5   7     1283.56     1433.11    257.63 o 
  12  -5   7      584.37      677.89    176.50 o 
  13  -5   7     4761.09     4723.25    513.67 o 
 -16  -4   7      696.31      850.79    316.65 o 
 -15  -4   7     4787.59     4423.74    435.65 o 
 -14  -4   7     1073.69     1086.98    277.05 o 
 -13  -4   7      269.16      382.29    186.86 o 
 -12  -4   7     1373.31     1231.38    201.52 o 
 -11  -4   7       32.27      -37.76     46.61 o 
 -10  -4   7    19788.03    19682.69    742.05 o 
  -9  -4   7       89.52       80.41     42.65 o 
  -8  -4   7    33199.39    33762.00   1080.54 o 
  -7  -4   7      787.65      716.88    103.79 o 
  -6  -4   7     2659.96     2854.42    210.85 o 
  -5  -4   7      843.46      919.10    137.53 o 
  -4  -4   7      213.44      402.02     67.81 o 
  -3  -4   7      112.33      189.02     48.79 o 
  -2  -4   7       61.92       22.79     17.16 o 
  -1  -4   7        0.00       13.19     25.14 o 
   0  -4   7    20854.24    20158.91    437.44 o 
   1  -4   7     1836.69     2079.75    145.80 o 
   2  -4   7     4774.44     4626.67    259.92 o 
   3  -4   7      102.75      152.81     47.18 o 
   4  -4   7     1752.37     1457.74    136.16 o 
   5  -4   7       29.74       19.95     29.20 o 
   6  -4   7     1750.44     1952.91    259.98 o 
   7  -4   7       36.59        3.71     35.71 o 
   8  -4   7     1896.11     2103.49    279.30 o 
   9  -4   7     1128.91     1267.47    225.75 o 
  10  -4   7      345.24      383.65    325.31 o 
  11  -4   7      151.43      220.03    257.60 o 
  12  -4   7     3585.71     4048.58    455.59 o 
  13  -4   7      317.47      351.17    157.61 o 
  14  -4   7    26112.28    24351.13   1579.73 o 
 -16  -3   7      158.54      282.96    106.01 o 
 -15  -3   7     4113.89     3916.95    408.77 o 
 -14  -3   7     2426.05     2334.39    302.25 o 
 -13  -3   7       95.70        8.80     57.14 o 
 -12  -3   7     1110.47      959.89    183.49 o 
 -11  -3   7     5916.37     5945.58    425.33 o 
 -10  -3   7     1988.70     2333.06    254.32 o 
  -9  -3   7    16470.14    17145.33    652.84 o 
  -8  -3   7       75.03      146.48     41.31 o 
  -7  -3   7     4437.40     4491.51    250.90 o 
  -6  -3   7      116.29       93.82     41.53 o 
  -5  -3   7     2267.75     2269.93    212.71 o 
  -4  -3   7     1280.51     1188.20    116.67 o 
  -3  -3   7     4751.44     5449.74    237.97 o 
  -2  -3   7      377.46      380.56     67.01 o 
  -1  -3   7     1063.54     1347.00    108.49 o 
   0  -3   7      441.22      664.07     78.12 o 
   1  -3   7       24.82       31.55     19.03 o 
   2  -3   7      850.26      854.78    109.20 o 
   3  -3   7      694.69      863.82     95.35 o 
   4  -3   7       99.84      124.16     56.12 o 
   5  -3   7     1354.02     1599.18    142.36 o 
   6  -3   7      465.93      532.54    129.56 o 
   7  -3   7     3946.36     3380.44    249.27 o 
   8  -3   7     1226.93     1193.19    153.14 o 
   9  -3   7       30.07       70.89     65.73 o 
  10  -3   7       19.89       79.48    140.33 o 
  11  -3   7     2996.21     3025.82    364.61 o 
  12  -3   7        7.85       19.83     99.18 o 
  13  -3   7     3824.83     3689.63    437.19 o 
  14  -3   7     1426.86     1730.04    305.99 o 
 -16  -2   7      260.35      274.37    224.21 o 
 -15  -2   7     2384.07     2256.28    480.33 o 
 -14  -2   7      731.14      495.77    248.09 o 
 -13  -2   7       13.68      -44.16     50.46 o 
 -12  -2   7     1436.85     1183.00    200.22 o 
 -11  -2   7      422.18      425.34    115.74 o 
 -10  -2   7       80.63       45.16     55.13 o 
  -9  -2   7      884.99      817.44    204.56 o 
  -8  -2   7    55961.14    57101.91   1559.85 o 
  -7  -2   7      170.59       70.92     28.76 o 
  -6  -2   7      613.37      546.53     78.76 o 
  -5  -2   7      180.50      104.47    120.12 o 
  -4  -2   7    28055.88    32910.62    618.05 o 
  -3  -2   7      333.72      382.72     62.12 o 
  -2  -2   7      951.42      766.86     84.00 o 
  -1  -2   7       22.11       15.27     19.91 o 
   0  -2   7     2265.86     2604.71    148.13 o 
   1  -2   7     1168.58     1027.95     86.98 o 
   2  -2   7       94.55       77.02     27.56 o 
   3  -2   7      142.09      199.26     41.10 o 
   4  -2   7      377.22      630.78     94.93 o 
   5  -2   7      409.79      565.55    100.85 o 
   6  -2   7     9617.83     9768.48    499.73 o 
   7  -2   7      100.76       39.03     72.24 o 
   8  -2   7     3321.74     3687.75    266.39 o 
   9  -2   7      402.20      279.80    197.09 o 
  10  -2   7       51.59       31.20     67.16 o 
  11  -2   7      567.88      650.81    161.64 o 
  12  -2   7       10.92      -36.04    245.83 o 
  13  -2   7     1002.31     1135.18    236.87 o 
  14  -2   7     1000.73      990.92    223.02 o 
  15  -2   7      216.38      258.14    159.46 o 
 -16  -1   7       94.71     -347.15    231.43 o 
 -15  -1   7       13.89       -5.17    166.94 o 
 -14  -1   7        0.29      -10.60     80.96 o 
 -13  -1   7     1576.25     1867.59    218.00 o 
 -12  -1   7       11.44      -27.57     38.36 o 
 -11  -1   7     3846.69     3673.03    332.62 o 
 -10  -1   7        1.11       32.64     39.28 o 
  -9  -1   7     2609.05     2944.48    258.91 o 
  -8  -1   7      133.70       51.63     28.00 o 
  -7  -1   7      161.95      214.30     49.37 o 
  -6  -1   7      138.21      135.57     72.87 o 
  -5  -1   7     2074.49     2251.12    222.50 o 
  -4  -1   7      505.58      655.26     88.17 o 
  -3  -1   7      268.20      312.44     55.03 o 
  -2  -1   7      499.90      758.63     85.10 o 
  -1  -1   7     2899.93     2733.19    121.20 o 
   0  -1   7       63.86      142.06     31.00 o 
   1  -1   7        4.94       49.27     25.54 o 
   2  -1   7      114.16      105.55     30.43 o 
   3  -1   7     3850.87     3935.09    181.28 o 
   4  -1   7     1640.63     1690.44    147.55 o 
   5  -1   7     2073.60     2970.51    202.41 o 
   6  -1   7        6.88       25.00     47.99 o 
   7  -1   7      762.74      966.82    164.83 o 
   8  -1   7      158.52      112.76     54.98 o 
   9  -1   7     1496.62     2033.01    257.74 o 
  10  -1   7        0.83        6.02     80.59 o 
  11  -1   7     4055.34     3978.49    392.40 o 
  12  -1   7     1244.93     1253.67    334.19 o 
  13  -1   7       32.72       38.16     91.82 o 
  14  -1   7      763.11      593.98    175.22 o 
  15  -1   7      148.63       84.58     65.68 o 
 -16   0   7     2823.83     2449.26    534.52 o 
 -15   0   7       34.49      -19.50    133.62 o 
 -14   0   7     7457.12     7825.52    501.70 o 
 -13   0   7      424.75      403.01    128.17 o 
 -12   0   7     5876.47     5356.06    454.57 o 
 -11   0   7       22.08      -20.43     40.61 o 
 -10   0   7      561.14      540.75    125.12 o 
  -9   0   7       34.37        3.90     28.23 o 
  -8   0   7     2064.26     2194.80    175.23 o 
  -7   0   7      171.97      183.01     49.40 o 
  -6   0   7       30.33        8.92     20.95 o 
  -5   0   7      337.06      516.20     64.26 o 
  -4   0   7     1195.10      867.47    101.41 o 
  -3   0   7     4160.79     5216.57    231.92 o 
  -2   0   7    41988.43    38596.66    601.05 o 
  -1   0   7       54.26       99.00     23.40 o 
   0   0   7      734.81     1884.27    258.04 o 
   1   0   7     2129.95     2180.75     98.72 o 
   2   0   7     4350.60     4655.00    234.81 o 
   3   0   7      224.85      181.96     39.63 o 
   4   0   7     6738.01     5809.98    254.05 o 
   5   0   7       38.83       36.78     29.04 o 
   6   0   7      189.65      457.36    105.09 o 
   7   0   7      420.40      625.27    128.68 o 
   8   0   7       22.97      -38.69     42.97 o 
   9   0   7      347.92      497.12    131.46 o 
  10   0   7     1367.54     1143.78    193.81 o 
  11   0   7       42.25       27.18    130.79 o 
  12   0   7     3511.90     3585.32    383.59 o 
  13   0   7       21.28        0.44    173.03 o 
  14   0   7        6.83      -16.42     60.52 o 
  15   0   7        5.73       17.18     81.75 o 
 -16   1   7       34.02     -256.35    184.67 o 
 -15   1   7     1479.61     1379.28    387.68 o 
 -14   1   7        3.69       39.82     67.24 o 
 -13   1   7     7403.22     8056.33    567.86 o 
 -12   1   7      604.40      740.20    130.28 o 
 -11   1   7    26728.17    26883.59    739.73 o
[truncated: 624,002 more chars]
